# Supplementary material for: (E)-3-[(4-Diethyl­amino-2-hydroxy­benzyl­idene)amino]benzonitrile
Source: Acta Crystallogr Sect E Struct Rep Online. 2009 Nov 28;65(Pt 12):o3251. doi: 10.1107/S1600536809050144 (PMC2972081; doi:10.1107/S1600536809050144)
Supplement: Supplementary file 1 [file e-65-o3251-sup1.cif]

##############################################################################
###                                                                        ###
###        Electronic paper (Acta Crystallographica Section E)             ###
###                                                                        ###
##############################################################################
#                                                                            #
# This CIF contains the data in a paper accepted for publication in Acta     #
# Crystallographica Section E. It conforms to the requirements of Notes      #
# for Authors for Section E, and has been peer reviewed under the auspices   #
# of the IUCr Commission on Journals.                                        #
#                                                                            #
# Full details of the Crystallographic Information File format               #
# are given in the paper "The Crystallographic Information File (CIF):       #
# a New Standard Archive File for Crystallography" by S. R. Hall, F. H.      #
# Allen and I. D. Brown [Acta Cryst. (1991), A47, 655-685].                  #
#                                                                            #
# The current version of the core CIF dictionary is obtainable from          #
# ftp://ftp.iucr.org/pub/cif_core.dic. The current version number is 2.4.    #
#                                                                            #
# Software is freely available for graphical display of the structure(s) in  #
# this CIF.  For information consult the CIF home page http://www.iucr.org/  #
# cif/home.html                                                              #
#                                                                            #
# This file may be used for bona fide research purposes within the           #
# scientific community so long as proper attribution is given to the journal # 
# article from which it was obtained.                                        #
#                                                                            #
##############################################################################
                                             
data_I
_audit_creation_method     SHELXL-97
_chemical_name_systematic
;
(<i>E</i>)-3-[(4-Diethylamino-2-hydroxybenzylidene)amino]benzonitrile
;
_chemical_name_common     ?
_chemical_formula_moiety     'C18 H19 N3 O'
_chemical_formula_sum     'C18 H19 N3 O'
_chemical_formula_iupac     'C18 H19 N3 O'
_chemical_formula_weight     293.36
_chemical_melting_point     ?
_symmetry_cell_setting     triclinic
_symmetry_space_group_name_H-M     'P -1'
_symmetry_space_group_name_Hall     '-P 1'
loop_
    _symmetry_equiv_pos_as_xyz
    'x, y, z'
    '-x, -y, -z'
_cell_length_a     8.411(6)
_cell_length_b     8.519(6)
_cell_length_c     12.906(9)
_cell_angle_alpha     74.17(4)
_cell_angle_beta     79.00(4)
_cell_angle_gamma     64.65(2)
_cell_volume     801.1(9)
_cell_formula_units_Z     2
_cell_measurement_reflns_used     2426
_cell_measurement_theta_min     2.2649
_cell_measurement_theta_max     27.4603
_cell_measurement_temperature     293(2)
_exptl_crystal_description     'Block'
_exptl_crystal_colour     'yellow'
_exptl_crystal_size_max     0.2000
_exptl_crystal_size_mid     0.2000
_exptl_crystal_size_min     0.1000
_exptl_crystal_density_diffrn     1.216
_exptl_crystal_density_meas     ?
_exptl_crystal_density_method     'not measured'
_exptl_crystal_F_000     312
_exptl_absorpt_coefficient_mu     0.077
_exptl_absorpt_correction_type     'multi-scan'
_exptl_absorpt_process_details     '(CrystalClear; Rigaku, 2005)'
_exptl_absorpt_correction_T_min     0.092
_exptl_absorpt_correction_T_max     0.182
_exptl_special_details
;
;
_diffrn_ambient_temperature     293(2)
_diffrn_radiation_type     MoK\a
_diffrn_radiation_wavelength     0.71073
_diffrn_radiation_source     'fine-focus sealed tube'
_diffrn_radiation_monochromator     graphite
_diffrn_measurement_device_type     'Rigaku SCXmini'
_diffrn_measurement_method     '\w scans'
_diffrn_detector_area_resol_mean     13.6612
_diffrn_reflns_number     8686
_diffrn_reflns_av_R_equivalents     0.0296
_diffrn_reflns_av_sigmaI/netI     0.0381
_diffrn_reflns_theta_min     2.96
_diffrn_reflns_theta_max     27.47
_diffrn_reflns_theta_full     27.47
_diffrn_measured_fraction_theta_max     0.989
_diffrn_measured_fraction_theta_full     0.989
_diffrn_reflns_limit_h_min     -10
_diffrn_reflns_limit_h_max     10
_diffrn_reflns_limit_k_min     -11
_diffrn_reflns_limit_k_max     11
_diffrn_reflns_limit_l_min     -16
_diffrn_reflns_limit_l_max     16
_diffrn_standards_number     0
_diffrn_standards_interval_count     ?
_diffrn_standards_interval_time     ?
_diffrn_standards_decay_%     ?
_refine_special_details
;
Refinement of <i>F</i>^2^ against ALL reflections. The weighted <i>R</i>-factor
<i>wR</i> and goodness of fit <i>S</i> are based on <i>F</i>^2^, conventional
<i>R</i>-factors <i>R</i> are based on <i>F</i>, with <i>F</i> set to zero for
negative <i>F</i>^2^. The threshold expression of <i>F</i>^2^ >
\s(<i>F</i>^2^) is used only for calculating <i>R</i>-factors(gt) <i>etc</i>.
and is not relevant to the choice of reflections for refinement.
<i>R</i>-factors based on <i>F</i>^2^ are statistically about twice as large
as those based on <i>F</i>, and <i>R</i>- factors based on ALL data will be
even larger.
;
_reflns_number_total     3620
_reflns_number_gt     2592
_reflns_threshold_expression     I>2sigma(I)
_refine_ls_structure_factor_coef     Fsqd
_refine_ls_matrix_type     full
_refine_ls_R_factor_all     0.0819
_refine_ls_R_factor_gt     0.0560
_refine_ls_wR_factor_gt     0.1428
_refine_ls_wR_factor_ref     0.1590
_refine_ls_goodness_of_fit_ref     1.088
_refine_ls_restrained_S_all     1.090
_refine_ls_number_reflns     3620
_refine_ls_number_parameters     203
_refine_ls_number_restraints     1
_refine_ls_hydrogen_treatment     mixed
_refine_ls_weighting_scheme     calc
_refine_ls_weighting_details
         'calc w=1/[\s^2^(Fo^2^)+(0.0841P)^2^+0.0000P] where P=(Fo^2^+2Fc^2^)/3'
_atom_sites_solution_hydrogens     geom
_atom_sites_solution_primary     direct
_atom_sites_solution_secondary     difmap
_refine_ls_shift/su_max     0.000
_refine_ls_shift/su_mean     0.000
_refine_diff_density_max     0.202
_refine_diff_density_min     -0.165
_refine_ls_extinction_method     none
_refine_ls_extinction_coef     ?
loop_
    _atom_type_symbol
    _atom_type_description
    _atom_type_scat_dispersion_real
    _atom_type_scat_dispersion_imag
    _atom_type_scat_source
    'C' 'C' 0.0033 0.0016
                         'International Tables Vol C Tables 4.2.6.8 and 6.1.1.4'
    'H' 'H' 0.0000 0.0000
                         'International Tables Vol C Tables 4.2.6.8 and 6.1.1.4'
    'N' 'N' 0.0061 0.0033
                         'International Tables Vol C Tables 4.2.6.8 and 6.1.1.4'
    'O' 'O' 0.0106 0.0060
                         'International Tables Vol C Tables 4.2.6.8 and 6.1.1.4'
_computing_data_collection     'CrystalClear (Rigaku, 2005)'
_computing_cell_refinement     'CrystalClear (Rigaku, 2005)'
_computing_data_reduction     'CrystalClear (Rigaku, 2005)'
_computing_structure_solution     'SHELXS97 (Sheldrick, 2008)'
_computing_structure_refinement     'SHELXL97 (Sheldrick, 2008)'
_computing_molecular_graphics     'SHELXTL (Sheldrick, 2008)'
_computing_publication_material     'SHELXL97 (Sheldrick, 2008)'
loop_
    _atom_site_type_symbol
    _atom_site_label
    _atom_site_fract_x
    _atom_site_fract_y
    _atom_site_fract_z
    _atom_site_U_iso_or_equiv
    _atom_site_adp_type
    _atom_site_calc_flag
    _atom_site_refinement_flags
    _atom_site_occupancy
    _atom_site_disorder_assembly
    _atom_site_disorder_group
    C C3 0.2014(2) 1.0630(2) 0.37779(12) 0.0428(4) Uani d . 1 . .
    H H3A 0.0814 1.1144 0.3988 0.051 Uiso calc R 1 . .
    O O1 0.24337(15) 0.87525(17) 0.55059(9) 0.0544(3) Uani d . 1 . .
    N N2 0.56035(17) 0.63888(18) 0.59125(10) 0.0456(3) Uani d . 1 . .
    C C1 0.4976(2) 0.8526(2) 0.42381(12) 0.0417(4) Uani d . 1 . .
    C C4 0.2656(2) 1.1212(2) 0.27203(12) 0.0415(4) Uani d . 1 . .
    C C13 0.6447(2) 0.4627(2) 0.76732(12) 0.0455(4) Uani d . 1 . .
    H H13A 0.5454 0.5452 0.7974 0.055 Uiso calc R 1 . .
    N N1 0.15321(18) 1.24256(19) 0.19656(10) 0.0503(4) Uani d U 1 . .
    C C2 0.31405(19) 0.9308(2) 0.45073(11) 0.0396(4) Uani d . 1 . .
    C C11 0.6144(2) 0.7100(2) 0.49704(12) 0.0458(4) Uani d . 1 . .
    H H11A 0.7348 0.6662 0.4761 0.055 Uiso calc R 1 . .
    C C6 0.5599(2) 0.9187(2) 0.31953(12) 0.0485(4) Uani d . 1 . .
    H H6A 0.6808 0.8729 0.3003 0.058 Uiso calc R 1 . .
    C C12 0.6806(2) 0.4883(2) 0.65573(12) 0.0424(4) Uani d . 1 . .
    C C9 0.2167(2) 1.3062(2) 0.08716(13) 0.0547(4) Uani d . 1 . .
    H H9A 0.3286 1.3124 0.0891 0.066 Uiso calc R 1 . .
    H H9B 0.1333 1.4255 0.0594 0.066 Uiso calc R 1 . .
    C C17 0.8278(2) 0.3586(2) 0.61325(13) 0.0493(4) Uani d . 1 . .
    H H17A 0.8512 0.3716 0.5387 0.059 Uiso calc R 1 . .
    C C5 0.4508(2) 1.0469(2) 0.24531(13) 0.0490(4) Uani d . 1 . .
    H H5A 0.4979 1.0858 0.1769 0.059 Uiso calc R 1 . .
    C C18 0.7203(2) 0.2892(2) 0.95013(14) 0.0548(4) Uani d . 1 . .
    C C14 0.7571(2) 0.3138(2) 0.83397(12) 0.0465(4) Uani d . 1 . .
    C C15 0.9066(2) 0.1876(2) 0.79080(14) 0.0511(4) Uani d . 1 . .
    H H15A 0.9828 0.0895 0.8358 0.061 Uiso calc R 1 . .
    C C7 -0.0392(2) 1.3053(2) 0.21951(13) 0.0533(4) Uani d U 1 . .
    H H7A -0.0677 1.2098 0.2678 0.064 Uiso calc R 1 . .
    H H7B -0.0928 1.3357 0.1527 0.064 Uiso calc R 1 . .
    C C16 0.9387(2) 0.2118(2) 0.68022(14) 0.0524(4) Uani d . 1 . .
    H H16A 1.0366 0.1278 0.6502 0.063 Uiso calc R 1 . .
    N N3 0.6938(2) 0.2678(3) 1.04170(13) 0.0772(5) Uani d . 1 . .
    C C10 0.2415(3) 1.1884(3) 0.01095(15) 0.0798(7) Uani d . 1 . .
    H H10A 0.2833 1.2364 -0.0598 0.120 Uiso calc R 1 . .
    H H10B 0.1307 1.1837 0.0074 0.120 Uiso calc R 1 . .
    H H10C 0.3261 1.0707 0.0370 0.120 Uiso calc R 1 . .
    C C8 -0.1160(3) 1.4645(3) 0.27007(17) 0.0716(6) Uani d . 1 . .
    H H8A -0.2415 1.4999 0.2842 0.107 Uiso calc R 1 . .
    H H8B -0.0912 1.5606 0.2217 0.107 Uiso calc R 1 . .
    H H8C -0.0644 1.4348 0.3367 0.107 Uiso calc R 1 . .
    H H1A 0.342(3) 0.773(4) 0.5846(19) 0.109(8) Uiso d . 1 . .
loop_
    _atom_site_aniso_label
    _atom_site_aniso_U_11
    _atom_site_aniso_U_22
    _atom_site_aniso_U_33
    _atom_site_aniso_U_12
    _atom_site_aniso_U_13
    _atom_site_aniso_U_23
    C3 0.0344(8) 0.0488(9) 0.0402(8) -0.0142(7) -0.0010(6) -0.0073(7)
    O1 0.0396(6) 0.0676(8) 0.0374(6) -0.0133(6) 0.0027(5) -0.0001(5)
    N2 0.0419(8) 0.0490(8) 0.0392(7) -0.0114(6) -0.0061(6) -0.0083(6)
    C1 0.0373(8) 0.0466(9) 0.0390(8) -0.0149(7) -0.0021(6) -0.0094(7)
    C4 0.0416(9) 0.0429(9) 0.0383(8) -0.0158(7) -0.0052(6) -0.0064(6)
    C13 0.0448(9) 0.0481(9) 0.0412(8) -0.0157(7) -0.0031(7) -0.0110(7)
    N1 0.0456(7) 0.0564(9) 0.0376(7) -0.0148(6) -0.0043(6) -0.0010(6)
    C2 0.0368(8) 0.0470(9) 0.0343(7) -0.0168(7) 0.0004(6) -0.0098(6)
    C11 0.0369(8) 0.0526(10) 0.0441(9) -0.0137(7) -0.0029(6) -0.0117(7)
    C6 0.0345(8) 0.0561(10) 0.0461(9) -0.0145(7) 0.0030(7) -0.0076(7)
    C12 0.0408(8) 0.0466(9) 0.0394(8) -0.0157(7) -0.0053(6) -0.0099(7)
    C9 0.0568(11) 0.0526(10) 0.0429(9) -0.0192(8) -0.0063(7) 0.0051(7)
    C17 0.0516(10) 0.0518(10) 0.0418(9) -0.0161(8) -0.0019(7) -0.0146(7)
    C5 0.0442(9) 0.0556(10) 0.0408(8) -0.0203(8) 0.0046(7) -0.0053(7)
    C18 0.0590(11) 0.0590(11) 0.0458(10) -0.0276(9) -0.0059(8) -0.0023(8)
    C14 0.0513(9) 0.0497(9) 0.0415(8) -0.0251(8) -0.0050(7) -0.0056(7)
    C15 0.0520(10) 0.0435(9) 0.0543(10) -0.0166(8) -0.0121(8) -0.0039(7)
    C7 0.0477(8) 0.0562(11) 0.0507(10) -0.0176(8) -0.0121(7) -0.0029(8)
    C16 0.0491(10) 0.0446(10) 0.0585(11) -0.0124(8) -0.0015(8) -0.0159(8)
    N3 0.0913(13) 0.0963(14) 0.0452(9) -0.0474(11) -0.0026(8) -0.0027(8)
    C10 0.0944(17) 0.0927(16) 0.0488(11) -0.0326(13) -0.0029(10) -0.0197(11)
    C8 0.0696(13) 0.0594(12) 0.0721(13) -0.0158(10) -0.0011(10) -0.0126(10)
_geom_special_details
;
All e.s.d.'s (except the e.s.d. in the dihedral angle between two l.s. planes)
are estimated using the full covariance matrix. The cell e.s.d.'s are taken
into account individually in the estimation of e.s.d.'s in distances, angles
and torsion angles; correlations between e.s.d.'s in cell parameters are only
used when they are defined by crystal symmetry. An approximate (isotropic)
treatment of cell e.s.d.'s is used for estimating e.s.d.'s involving l.s.
planes.
;
loop_
    _geom_bond_atom_site_label_1
    _geom_bond_atom_site_label_2
    _geom_bond_site_symmetry_2
    _geom_bond_distance
    _geom_bond_publ_flag
    C3 C2 . 1.379(2) ?
    C3 C4 . 1.407(2) ?
    C3 H3A . 0.9300 ?
    O1 C2 . 1.3616(19) ?
    O1 H1A . 0.98(3) ?
    N2 C11 . 1.294(2) ?
    N2 C12 . 1.410(2) ?
    C1 C6 . 1.404(2) ?
    C1 C2 . 1.410(2) ?
    C1 C11 . 1.428(2) ?
    C4 N1 . 1.370(2) ?
    C4 C5 . 1.420(2) ?
    C13 C14 . 1.390(2) ?
    C13 C12 . 1.390(2) ?
    C13 H13A . 0.9300 ?
    N1 C9 . 1.454(2) ?
    N1 C7 . 1.468(2) ?
    C11 H11A . 0.9300 ?
    C6 C5 . 1.363(2) ?
    C6 H6A . 0.9300 ?
    C12 C17 . 1.398(2) ?
    C9 C10 . 1.516(3) ?
    C9 H9A . 0.9700 ?
    C9 H9B . 0.9700 ?
    C17 C16 . 1.379(2) ?
    C17 H17A . 0.9300 ?
    C5 H5A . 0.9300 ?
    C18 N3 . 1.139(2) ?
    C18 C14 . 1.447(2) ?
    C14 C15 . 1.396(2) ?
    C15 C16 . 1.376(2) ?
    C15 H15A . 0.9300 ?
    C7 C8 . 1.502(3) ?
    C7 H7A . 0.9700 ?
    C7 H7B . 0.9700 ?
    C16 H16A . 0.9300 ?
    C10 H10A . 0.9600 ?
    C10 H10B . 0.9600 ?
    C10 H10C . 0.9600 ?
    C8 H8A . 0.9600 ?
    C8 H8B . 0.9600 ?
    C8 H8C . 0.9600 ?
loop_
    _geom_angle_atom_site_label_1
    _geom_angle_atom_site_label_2
    _geom_angle_atom_site_label_3
    _geom_angle_site_symmetry_1
    _geom_angle_site_symmetry_3
    _geom_angle
    _geom_angle_publ_flag
    C2 C3 C4 . . 120.82(15) ?
    C2 C3 H3A . . 119.6 ?
    C4 C3 H3A . . 119.6 ?
    C2 O1 H1A . . 104.4(14) ?
    C11 N2 C12 . . 120.13(14) ?
    C6 C1 C2 . . 116.50(14) ?
    C6 C1 C11 . . 121.36(15) ?
    C2 C1 C11 . . 122.11(14) ?
    N1 C4 C3 . . 121.23(15) ?
    N1 C4 C5 . . 121.00(14) ?
    C3 C4 C5 . . 117.75(15) ?
    C14 C13 C12 . . 120.03(15) ?
    C14 C13 H13A . . 120.0 ?
    C12 C13 H13A . . 120.0 ?
    C4 N1 C9 . . 122.17(15) ?
    C4 N1 C7 . . 121.48(14) ?
    C9 N1 C7 . . 116.19(13) ?
    O1 C2 C3 . . 118.17(14) ?
    O1 C2 C1 . . 120.13(14) ?
    C3 C2 C1 . . 121.70(14) ?
    N2 C11 C1 . . 123.02(15) ?
    N2 C11 H11A . . 118.5 ?
    C1 C11 H11A . . 118.5 ?
    C5 C6 C1 . . 122.87(15) ?
    C5 C6 H6A . . 118.6 ?
    C1 C6 H6A . . 118.6 ?
    C13 C12 C17 . . 118.42(15) ?
    C13 C12 N2 . . 118.03(14) ?
    C17 C12 N2 . . 123.44(14) ?
    N1 C9 C10 . . 112.94(17) ?
    N1 C9 H9A . . 109.0 ?
    C10 C9 H9A . . 109.0 ?
    N1 C9 H9B . . 109.0 ?
    C10 C9 H9B . . 109.0 ?
    H9A C9 H9B . . 107.8 ?
    C16 C17 C12 . . 120.98(15) ?
    C16 C17 H17A . . 119.5 ?
    C12 C17 H17A . . 119.5 ?
    C6 C5 C4 . . 120.24(15) ?
    C6 C5 H5A . . 119.9 ?
    C4 C5 H5A . . 119.9 ?
    N3 C18 C14 . . 179.0(2) ?
    C13 C14 C15 . . 121.09(15) ?
    C13 C14 C18 . . 119.75(16) ?
    C15 C14 C18 . . 119.16(16) ?
    C16 C15 C14 . . 118.49(16) ?
    C16 C15 H15A . . 120.8 ?
    C14 C15 H15A . . 120.8 ?
    N1 C7 C8 . . 112.48(16) ?
    N1 C7 H7A . . 109.1 ?
    C8 C7 H7A . . 109.1 ?
    N1 C7 H7B . . 109.1 ?
    C8 C7 H7B . . 109.1 ?
    H7A C7 H7B . . 107.8 ?
    C15 C16 C17 . . 120.95(16) ?
    C15 C16 H16A . . 119.5 ?
    C17 C16 H16A . . 119.5 ?
    C9 C10 H10A . . 109.5 ?
    C9 C10 H10B . . 109.5 ?
    H10A C10 H10B . . 109.5 ?
    C9 C10 H10C . . 109.5 ?
    H10A C10 H10C . . 109.5 ?
    H10B C10 H10C . . 109.5 ?
    C7 C8 H8A . . 109.5 ?
    C7 C8 H8B . . 109.5 ?
    H8A C8 H8B . . 109.5 ?
    C7 C8 H8C . . 109.5 ?
    H8A C8 H8C . . 109.5 ?
    H8B C8 H8C . . 109.5 ?
loop_
    _geom_hbond_atom_site_label_D
    _geom_hbond_atom_site_label_H
    _geom_hbond_atom_site_label_A
    _geom_hbond_site_symmetry_A
    _geom_hbond_distance_DH
    _geom_hbond_distance_HA
    _geom_hbond_distance_DA
    _geom_hbond_angle_DHA
    O1 H1A N2 . 0.98(3) 1.70(3) 2.607(3) 153(2)
    C16 H16A O1 1_645 0.93 2.60 3.504(3) 164
data_global
_journal_date_recd_electronic     2009-11-15
_journal_date_accepted     2009-11-21
_journal_name_full     'Acta Crystallographica, Section E'
_journal_year     2009
_journal_volume     65
_journal_issue     12
_journal_page_first     o3251
_journal_page_last     o3251
_journal_paper_category     QO
_journal_coeditor_code     BX2250
_publ_contact_author_name     'Jian-Cheng Zhou'
_publ_contact_author_address
;
College of Chemistry and Chemical Engineering, Southeast University,
Nanjing 211189, People's Republic of China
;
_publ_contact_author_email     'jczhou@seu.edu.cn'
_publ_contact_author_fax     '86-25-85402606'
_publ_contact_author_phone     '86-25-85402606'
_publ_section_title
;
(<i>E</i>)-3-[(4-Diethylamino-2-hydroxybenzylidene)amino]benzonitrile
;
loop_
    _publ_author_name
    _publ_author_footnote
    _publ_author_address
    'Zhou, Jian-Cheng' .
;
College of Chemistry and Chemical Engineering, Southeast University,
Nanjing 211189, People's Republic of China
Jiangsu Provincial Key Laboratory of Pulp and Paper Science and Technology,
Nanjing Forestry University, Nanjing 210037, People's Republic of China
;
    'Zhang, Zheng-Yun' .
;
College of Chemistry and Chemical Engineering, Southeast University,
Nanjing 211189, People's Republic of China
;
    'Li, Nai-Xu' .
;
College of Chemistry and Chemical Engineering, Southeast University,
Nanjing 211189, People's Republic of China
;
    'Zhang, Chuan-Ming' .
;
College of Chemistry and Chemical Engineering, Southeast University,
Nanjing 211189, People's Republic of China
;
