# Supplementary material for: (E)-3-[(4-Diethyl­amino-2-hydroxy­benzyl­idene)amino]benzonitrile
Source: Acta Crystallogr Sect E Struct Rep Online. 2009 Nov 28;65(Pt 12):o3251. doi: 10.1107/S1600536809050144 (PMC2972081; doi:10.1107/S1600536809050144)
Supplement: Supplementary file 2 [file e-65-o3251-Isup2.hkl]

# 
# h,k,l, Fc-squared, Fo-squared, sigma(Fo-squared) and status flag 
# 
data_I
_shelx_title ' shelxl in P-1' 
_shelx_refln_list_code          4 
_shelx_F_calc_maximum       58.99 
_exptl_crystal_F_000       312.00 
_reflns_d_resolution_high  0.7703 
 
loop_ 
 _symmetry_equiv_pos_as_xyz 
 'x, y, z' 
 '-x, -y, -z' 
 
_cell_length_a     8.4107 
_cell_length_b     8.5195 
_cell_length_c    12.9055 
_cell_angle_alpha  74.172 
_cell_angle_beta   78.997 
_cell_angle_gamma  64.646 
 
_shelx_F_squared_multiplier     1.000 
 
loop_ 
 _refln_index_h 
 _refln_index_k 
 _refln_index_l 
 _refln_F_squared_calc 
 _refln_F_squared_meas 
 _refln_F_squared_sigma 
 _refln_observed_status 
   2   0   0     1607.32     1632.21     30.59 o 
   3   0   0       21.13       27.16      0.37 o 
   4   0   0      194.09      239.14      7.19 o 
   5   0   0       42.26       50.22      2.50 o 
   6   0   0       25.73       25.31      2.47 o 
   7   0   0        0.18       -1.26      1.57 o 
   8   0   0        6.07        4.95      3.24 o 
   9   0   0        1.30        1.39      1.74 o 
  -9   1   0        0.07        0.95      1.65 o 
  -8   1   0        0.25        2.14      1.77 o 
  -7   1   0        0.61        0.75      1.08 o 
  -6   1   0       29.44       31.46      2.80 o 
  -5   1   0       26.37       27.83      1.14 o 
  -4   1   0       75.65       72.72      0.91 o 
  -3   1   0       17.19       19.14      0.85 o 
  -2   1   0      154.72      146.19      1.81 o 
  -1   1   0      481.97      473.45      2.46 o 
   1   1   0       26.24        9.87      0.46 o 
   2   1   0      427.33      385.64      8.91 o 
   3   1   0      303.72      326.20      1.94 o 
   4   1   0     3294.78     3663.46     89.52 o 
   5   1   0       15.47       13.23      1.70 o 
   6   1   0       17.51       17.99      2.18 o 
   7   1   0        0.40       -0.20      1.38 o 
   8   1   0        2.72        2.90      1.37 o 
   9   1   0        0.27       -0.07      0.97 o 
  10   1   0        0.16        1.05      1.41 o 
  -8   2   0        1.03        1.73      0.77 o 
  -7   2   0       10.91       10.18      1.59 o 
  -6   2   0       14.65       14.08      2.01 o 
  -5   2   0        9.15        8.84      0.92 o 
  -4   2   0       49.90       49.05      1.28 o 
  -3   2   0       12.01       11.48      0.88 o 
  -2   2   0      194.54      200.15      1.22 o 
  -1   2   0       58.20       49.43      0.61 o 
   0   2   0     1016.94      950.74      6.17 o 
   1   2   0     2301.16     2145.46     64.38 o 
   2   2   0       31.50       36.91      0.72 o 
   3   2   0       58.97       79.36      0.78 o 
   4   2   0       29.86       22.90      1.36 o 
   5   2   0        0.09        0.37      0.47 o 
   6   2   0       63.49       67.81      3.70 o 
   7   2   0        9.48       10.54      2.15 o 
   8   2   0       52.80       45.87      3.39 o 
   9   2   0       28.14       24.75      2.87 o 
  10   2   0        2.66        4.18      1.32 o 
  -8   3   0        9.66       16.03      2.89 o 
  -7   3   0       22.63       27.06      5.68 o 
  -6   3   0        6.23        4.34      1.03 o 
  -5   3   0      479.10      523.14      6.32 o 
  -4   3   0        0.78        1.62      0.81 o 
  -3   3   0        5.10        6.03      0.85 o 
  -2   3   0       20.00       19.36      0.80 o 
  -1   3   0       91.39       89.42      2.39 o 
   0   3   0       11.36       10.77      1.33 o 
   1   3   0       59.17       52.16      0.51 o 
   2   3   0       34.84       31.93      1.11 o 
   3   3   0      195.90      201.75      2.21 o 
   4   3   0        1.02        3.46      1.72 o 
   5   3   0       23.64       24.41      1.31 o 
   6   3   0       24.03       20.95      1.86 o 
   7   3   0        3.96        6.29      1.77 o 
   8   3   0       24.87       25.58      3.24 o 
   9   3   0        8.20        5.64      1.61 o 
  10   3   0        0.03        1.10      1.60 o 
  -7   4   0        1.51        3.26      1.72 o 
  -6   4   0       16.30       21.91      2.85 o 
  -5   4   0        0.13        0.21      0.69 o 
  -4   4   0      214.01      226.32      3.68 o 
  -3   4   0      411.83      413.95      6.64 o 
  -2   4   0        4.91        5.36      0.65 o 
  -1   4   0      107.27      117.76      1.44 o 
   0   4   0        0.00        0.41      0.90 o 
   1   4   0        8.25        8.02      0.58 o 
   2   4   0        4.61        7.12      0.60 o 
   3   4   0       83.45       86.67      1.90 o 
   4   4   0       23.87       23.94      1.11 o 
   5   4   0       25.69       25.19      1.76 o 
   6   4   0       11.86       10.94      0.96 o 
   7   4   0        0.30        1.52      0.81 o 
   8   4   0       22.03       22.37      2.60 o 
   9   4   0        4.09        4.42      1.70 o 
  10   4   0        2.82        1.71      0.82 o 
  -6   5   0        2.61        5.17      2.43 o 
  -5   5   0        0.28       -0.06      1.40 o 
  -4   5   0      145.24      152.29      2.76 o 
  -3   5   0       30.11       29.40      1.80 o 
  -2   5   0      342.21      358.13      9.72 o 
  -1   5   0       54.37       66.96      2.64 o 
   0   5   0      445.45      465.64      7.49 o 
   1   5   0       94.96      102.00      2.55 o 
   2   5   0       11.30       11.64      0.65 o 
   3   5   0      142.67      156.62      4.22 o 
   4   5   0       58.60       58.38      1.65 o 
   5   5   0        7.73       10.02      1.18 o 
   6   5   0        8.84       10.53      1.22 o 
   7   5   0        1.56        2.28      1.01 o 
   8   5   0        2.18        3.13      0.99 o 
   9   5   0        5.61        5.87      1.61 o 
  10   5   0        1.80        1.25      0.83 o 
  -5   6   0        0.10        0.71      1.44 o 
  -4   6   0        0.61        0.98      0.77 o 
  -3   6   0        0.79        0.05      1.14 o 
  -2   6   0        4.89        4.42      1.13 o 
  -1   6   0       23.13       22.90      2.36 o 
   0   6   0        6.36        6.66      1.72 o 
   1   6   0       21.42       25.27      2.62 o 
   2   6   0       38.93       39.61      1.05 o 
   3   6   0        5.82        5.92      0.85 o 
   4   6   0       46.88       46.17      2.60 o 
   5   6   0       36.48       41.39      2.39 o 
   6   6   0        2.78        3.47      0.74 o 
   7   6   0       47.24       52.04      1.82 o 
   8   6   0       30.81       33.74      4.08 o 
   9   6   0        9.77        7.30      3.18 o 
  10   6   0        5.03        4.52      1.31 o 
  -4   7   0        0.08        1.66      1.10 o 
  -3   7   0        1.81        1.74      1.22 o 
  -2   7   0        7.64        6.37      1.57 o 
  -1   7   0       19.86       17.52      2.24 o 
   0   7   0       11.66       12.98      1.83 o 
   1   7   0       10.20       11.38      1.78 o 
   2   7   0        0.01        0.11      0.68 o 
   3   7   0       58.90       62.55      1.84 o 
   4   7   0      132.61      135.28      5.93 o 
   5   7   0        8.30        7.54      1.18 o 
   6   7   0       15.82       16.69      1.57 o 
   7   7   0       11.73       12.91      1.60 o 
   8   7   0      106.31      116.82      2.67 o 
   9   7   0        7.71        3.39      1.60 o 
  10   7   0        0.25        1.06      0.67 o 
  -3   8   0        0.18        1.17      1.15 o 
  -2   8   0        0.12       -0.02      0.98 o 
  -1   8   0        0.20       -0.18      1.64 o 
   0   8   0        9.74        9.17      1.66 o 
   1   8   0       19.05       22.57      2.53 o 
   2   8   0        2.14        2.05      0.87 o 
   3   8   0       14.18       15.36      2.39 o 
   4   8   0        4.12        2.21      1.57 o 
   5   8   0        2.73        2.05      1.07 o 
   6   8   0        0.06        0.80      0.55 o 
   7   8   0       13.09       12.95      1.43 o 
   8   8   0       11.74       14.02      1.37 o 
   9   8   0        6.74        4.00      1.52 o 
  -1   9   0        2.63        2.70      1.30 o 
   0   9   0        1.24        2.15      1.43 o 
   1   9   0        9.84       12.22      2.63 o 
   2   9   0        2.13        2.07      1.09 o 
   3   9   0        3.00        3.02      1.08 o 
   4   9   0        6.16        5.72      1.42 o 
   5   9   0        7.81        8.44      1.93 o 
   6   9   0        0.00        1.48      1.13 o 
   7   9   0        0.08        1.31      1.40 o 
   8   9   0        0.75        1.14      0.87 o 
   1  10   0        0.08        1.89      1.18 o 
   2  10   0        0.90        2.26      1.26 o 
   3  10   0       15.50       18.23      3.54 o 
   4  10   0        4.27        2.04      1.04 o 
   5  10   0        7.63       11.62      1.83 o 
   6  10   0        0.56        0.17      1.28 o 
   7  10   0        2.03        2.04      0.98 o 
  -6 -10   1        0.03        1.42      1.20 o 
  -5 -10   1        2.69        0.67      1.20 o 
  -4 -10   1       28.11       27.10      4.22 o 
  -3 -10   1        7.15        7.46      1.57 o 
  -2 -10   1        0.42        1.50      0.94 o 
  -8  -9   1        0.05        1.27      1.13 o 
  -7  -9   1        1.09        0.14      0.79 o 
  -6  -9   1        2.32        1.84      0.97 o 
  -5  -9   1        0.00        1.18      0.89 o 
  -4  -9   1        0.03        0.07      2.38 o 
  -3  -9   1        6.14        6.06      1.46 o 
  -2  -9   1        0.01        1.14      1.03 o 
  -1  -9   1        2.84        1.65      0.96 o 
   0  -9   1        8.13        6.34      1.39 o 
   1  -9   1        0.00       -0.05      1.42 o 
  -9  -8   1        0.92        2.49      1.65 o 
  -8  -8   1        0.89        2.03      0.78 o 
  -7  -8   1        3.75        3.74      1.28 o 
  -6  -8   1        1.31        3.98      1.80 o 
  -5  -8   1        4.33        6.61      1.47 o 
  -4  -8   1        0.71       -0.02      1.48 o 
  -3  -8   1       23.69       23.24      2.58 o 
  -2  -8   1        0.56        1.45      1.25 o 
  -1  -8   1        1.91        1.79      0.84 o 
   0  -8   1        0.28        0.60      0.80 o 
   1  -8   1        3.43        4.06      1.45 o 
   2  -8   1        2.85        3.36      1.55 o 
   3  -8   1        4.59        4.50      1.22 o 
  -9  -7   1       40.71       36.08      9.37 o 
  -8  -7   1       75.72       79.20      3.25 o 
  -7  -7   1        4.37        3.93      0.94 o 
  -6  -7   1        1.90        1.14      0.60 o 
  -5  -7   1        8.09        6.92      0.88 o 
  -4  -7   1        1.23        1.74      0.56 o 
  -3  -7   1       19.13       19.95      2.84 o 
  -2  -7   1        0.20        0.14      1.18 o 
  -1  -7   1        4.73        4.71      1.56 o 
   0  -7   1        3.39        4.03      1.15 o 
   1  -7   1        8.68        8.70      1.68 o 
   2  -7   1        3.19        3.77      1.70 o 
   3  -7   1        2.02        2.29      1.69 o 
   4  -7   1        2.40        1.32      0.87 o 
 -10  -6   1        5.22        5.25      1.78 o 
  -9  -6   1       11.98        9.25      2.16 o 
  -8  -6   1       58.05       61.90      5.77 o 
  -7  -6   1        8.62        9.37      1.03 o 
  -6  -6   1        0.56        0.67      0.74 o 
  -5  -6   1      140.01      153.35      3.91 o 
  -4  -6   1       30.93       27.84      2.26 o 
  -3  -6   1        0.04        0.76      0.73 o 
  -2  -6   1       27.14       22.39      1.14 o 
  -1  -6   1       86.62       92.94      4.52 o 
   0  -6   1        4.08        3.14      1.56 o 
   1  -6   1       48.11       44.93      1.94 o 
   2  -6   1        0.47        1.21      0.92 o 
   3  -6   1        0.81        0.71      0.86 o 
   4  -6   1        7.14        6.58      1.31 o 
   5  -6   1        0.20        3.05      1.54 o 
 -10  -5   1        0.43        1.05      1.45 o 
  -9  -5   1        0.03       -0.15      1.41 o 
  -8  -5   1        5.17        5.06      1.39 o 
  -7  -5   1        0.00        0.66      0.52 o 
  -6  -5   1       47.50       47.72      2.22 o 
  -5  -5   1       17.70       17.51      1.41 o 
  -4  -5   1       82.20       91.81      2.48 o 
  -3  -5   1       30.16       28.56      1.05 o 
  -2  -5   1      120.90      116.27      3.29 o 
  -1  -5   1       11.14        9.21      1.70 o 
   0  -5   1       48.98       52.17      3.76 o 
   1  -5   1        1.78        1.97      0.97 o 
   2  -5   1       63.90       61.93      4.69 o 
   3  -5   1      157.85      175.72      3.66 o 
   4  -5   1        0.48        0.50      0.88 o 
   5  -5   1        3.86        6.57      1.63 o 
   6  -5   1        0.26        1.14      1.42 o 
 -10  -4   1        0.76        1.33      1.03 o 
  -9  -4   1        1.40        1.75      1.58 o 
  -8  -4   1        4.83        4.43      1.13 o 
  -7  -4   1       15.06       14.92      1.00 o 
  -6  -4   1        5.55        8.01      0.94 o 
  -5  -4   1        0.38        1.92      0.84 o 
  -4  -4   1       88.95       87.75      1.65 o 
  -3  -4   1        0.02        0.86      0.57 o 
  -2  -4   1       20.33       19.19      1.03 o 
  -1  -4   1      134.93      143.40      1.33 o 
   0  -4   1     1102.81     1205.41      6.29 o 
   1  -4   1      145.10      167.09      2.82 o 
   2  -4   1       25.41       20.68      0.84 o 
   3  -4   1       42.06       45.85      1.66 o 
   4  -4   1       38.92       38.36      1.84 o 
   5  -4   1        1.98        1.34      1.02 o 
   6  -4   1        2.57        0.34      1.94 o 
   7  -4   1        7.78       10.23      3.29 o 
 -10  -3   1        3.61        4.59      1.38 o 
  -9  -3   1        0.11        0.98      1.41 o 
  -8  -3   1        0.84        2.11      1.51 o 
  -7  -3   1       26.34       23.51      1.90 o 
  -6  -3   1       87.85       78.73      6.88 o 
  -5  -3   1       24.08       21.37      0.99 o 
  -4  -3   1      114.27      109.36      1.92 o 
  -3  -3   1        0.54        1.64      0.45 o 
  -2  -3   1       34.64       34.31      0.80 o 
  -1  -3   1       51.53       51.54      1.14 o 
   0  -3   1       81.79       98.96      1.72 o 
   1  -3   1      136.56      132.80      1.93 o 
   2  -3   1      253.90      257.73      3.41 o 
   3  -3   1        0.02        0.82      0.45 o 
   4  -3   1     1051.66     1126.84      6.15 o 
   5  -3   1       90.47       92.37      2.11 o 
   6  -3   1       26.32       21.69      3.06 o 
   7  -3   1       13.49       10.51      1.45 o 
   8  -3   1       11.45       13.14      2.82 o 
 -10  -2   1        2.20        4.92      1.38 o 
  -9  -2   1       41.81       43.00      4.11 o 
  -8  -2   1       22.55       19.99      2.55 o 
  -7  -2   1       58.83       64.82      3.29 o 
  -6  -2   1       28.23       27.69      2.30 o 
  -5  -2   1        1.39        1.50      0.46 o 
  -4  -2   1       22.21       19.33      1.22 o 
  -3  -2   1       10.32        9.06      0.40 o 
  -2  -2   1      159.87      149.84      1.07 o 
   0  -2   1     1413.25     1392.78     12.78 o 
   1  -2   1      217.45      216.95      2.92 o 
   2  -2   1       59.25       56.61      1.03 o 
   3  -2   1       30.52       32.16      1.05 o 
   4  -2   1        4.54        5.63      0.73 o 
   5  -2   1      211.78      202.54      4.60 o 
   6  -2   1       21.47       20.66      2.15 o 
   7  -2   1       57.50       70.87      3.17 o 
   8  -2   1       32.31       40.14      5.14 o 
 -10  -1   1       14.21       13.67      2.28 o 
  -9  -1   1        3.49        1.37      1.19 o 
  -8  -1   1        4.25        3.46      1.45 o 
  -7  -1   1       20.28       18.06      3.53 o 
  -6  -1   1        4.96        2.98      1.04 o 
  -5  -1   1      201.67      247.68      5.23 o 
  -4  -1   1        2.57        6.92      1.24 o 
  -3  -1   1      193.76      167.45      3.03 o 
  -2  -1   1       32.73       28.55      0.54 o 
  -1  -1   1        3.64        3.65      0.33 o 
   0  -1   1      124.96      126.58      1.09 o 
   1  -1   1       87.57       69.19      4.55 o 
   2  -1   1       30.19       29.98      0.66 o 
   3  -1   1      375.02      379.61      4.48 o 
   4  -1   1      200.78      206.40      2.03 o 
   5  -1   1        0.30        1.08      0.37 o 
   6  -1   1       37.44       38.08      2.56 o 
   7  -1   1       73.96       74.19      3.20 o 
   8  -1   1        5.48        2.56      1.22 o 
   9  -1   1        0.45        2.82      1.13 o 
  -9   0   1        0.26        0.53      0.82 o 
  -8   0   1        0.10        1.28      1.05 o 
  -7   0   1       18.46       14.33      2.02 o 
  -6   0   1        6.00        2.16      1.01 o 
  -5   0   1       25.19       23.56      2.14 o 
  -4   0   1       12.35       14.53      2.17 o 
  -3   0   1        1.29        2.02      0.60 o 
  -2   0   1      552.67      538.57      2.47 o 
   1   0   1     1180.43      606.47      4.53 o 
   2   0   1      399.93      387.44      1.83 o 
   3   0   1      230.91      244.65      2.15 o 
   4   0   1       64.53       54.46      1.01 o 
   5   0   1        4.74        3.79      0.56 o 
   6   0   1        0.01        2.01      1.10 o 
   7   0   1        0.77        0.85      0.85 o 
   8   0   1       18.46       17.42      2.36 o 
   9   0   1        0.47        1.12      0.95 o 
  -9   1   1        0.01        1.68      1.20 o 
  -8   1   1        3.81        3.23      2.53 o 
  -7   1   1        1.18        2.60      1.36 o 
  -6   1   1        0.07        1.62      1.09 o 
  -5   1   1        0.08        0.13      0.72 o 
  -4   1   1      158.68      168.13      1.39 o 
  -3   1   1       12.01       12.03      0.70 o 
  -1   1   1       12.42        9.62      0.40 o 
   1   1   1       20.07        9.99      0.51 o 
   2   1   1     1726.24     1522.37     40.06 o 
   3   1   1      256.74      272.42      1.38 o 
   4   1   1      152.39      154.43      2.20 o 
   5   1   1       44.72       45.92      0.86 o 
   6   1   1       10.39       10.24      1.66 o 
   7   1   1        0.13        1.12      1.18 o 
   8   1   1        0.05        0.05      1.57 o 
   9   1   1        0.83        1.21      1.05 o 
  10   1   1        0.69        1.55      0.92 o 
  -8   2   1        0.60        0.53      0.85 o 
  -7   2   1        0.13        0.86      1.68 o 
  -6   2   1        1.43        0.64      0.68 o 
  -5   2   1       33.54       30.39      1.41 o 
  -4   2   1        6.81        5.13      0.49 o 
  -3   2   1       95.17      102.45      1.03 o 
  -2   2   1      125.99      129.96      0.95 o 
  -1   2   1      108.32      110.87      1.09 o 
   0   2   1     1173.38     1162.22     19.80 o 
   1   2   1      155.22      155.21      0.85 o 
   3   2   1      120.01       91.15      1.05 o 
   4   2   1     1118.83     1164.82     10.11 o 
   5   2   1       38.30       33.70      1.76 o 
   6   2   1        3.50        2.55      0.51 o 
   7   2   1       30.61       27.95      3.79 o 
   8   2   1        1.77        2.03      1.02 o 
   9   2   1       11.35       12.90      2.12 o 
  10   2   1        1.32        2.39      1.76 o 
  -8   3   1        2.69        1.72      1.82 o 
  -7   3   1        8.13        8.05      1.62 o 
  -6   3   1        6.67        4.31      1.12 o 
  -5   3   1       10.06       11.86      1.04 o 
  -4   3   1        1.47        1.14      0.59 o 
  -3   3   1       33.98       32.60      1.61 o 
  -2   3   1      110.42      120.98      1.55 o 
  -1   3   1      183.74      185.30      2.13 o 
   0   3   1       31.62       26.28      0.40 o 
   1   3   1      438.52      458.53      6.58 o 
   2   3   1       14.17       14.64      0.59 o 
   3   3   1     1154.47     1175.83     12.41 o 
   4   3   1      175.24      172.58      1.91 o 
   5   3   1       44.72       53.00      1.44 o 
   6   3   1      326.36      351.29      6.61 o 
   7   3   1        4.12        7.14      1.90 o 
   8   3   1        0.20        1.93      1.20 o 
   9   3   1        1.01        1.64      1.00 o 
  10   3   1        1.60        1.16      0.72 o 
  -7   4   1       43.27       49.40      3.57 o 
  -6   4   1        1.07        3.78      2.58 o 
  -5   4   1       32.33       27.99      1.36 o 
  -4   4   1       61.24       58.46      1.56 o 
  -3   4   1       56.83       55.18      1.49 o 
  -2   4   1      114.08      102.75      2.60 o 
  -1   4   1      173.03      166.59      2.30 o 
   0   4   1       94.99      103.46      0.88 o 
   1   4   1        0.01        0.35      0.49 o 
   2   4   1      342.90      350.75      2.30 o 
   3   4   1      285.70      301.90      5.53 o 
   4   4   1       64.22       72.65      3.43 o 
   5   4   1       88.93       99.80      2.31 o 
   6   4   1        5.49        5.26      1.14 o 
   7   4   1       13.65       11.83      1.05 o 
   8   4   1       44.07       37.41      5.32 o 
   9   4   1        0.57       -0.08      1.28 o 
  10   4   1       16.45       11.54      3.46 o 
  -6   5   1       13.28       15.77      2.49 o 
  -5   5   1        4.08        8.47      2.42 o 
  -4   5   1        2.98        3.08      1.27 o 
  -3   5   1      544.97      580.77      6.67 o 
  -2   5   1        3.98        3.64      0.75 o 
  -1   5   1      217.88      221.34      7.07 o 
   0   5   1        1.40        0.87      0.66 o 
   1   5   1        0.10        0.10      0.21 o 
   2   5   1       97.24       93.32      1.65 o 
   3   5   1       95.92       90.84      3.14 o 
   4   5   1       27.78       24.92      1.09 o 
   5   5   1        5.39        5.27      0.84 o 
   6   5   1        0.02        0.22      0.77 o 
   7   5   1       23.68       22.03      1.76 o 
   8   5   1        0.02        1.95      2.22 o 
   9   5   1        5.65        2.52      1.07 o 
  10   5   1        4.20        3.85      1.54 o 
  -4   6   1       11.43       11.34      1.91 o 
  -3   6   1        9.91       11.15      1.60 o 
  -2   6   1       52.71       60.94      2.51 o 
  -1   6   1      225.19      243.94      5.82 o 
   0   6   1        7.06        8.01      1.59 o 
   1   6   1       82.39       78.39      2.46 o 
   2   6   1       12.89       11.18      0.50 o 
   3   6   1        1.35        2.26      0.60 o 
   4   6   1       36.25       35.58      1.57 o 
   5   6   1        0.80        1.17      0.84 o 
   6   6   1       34.35       36.05      1.87 o 
   7   6   1        0.73        1.19      0.84 o 
   8   6   1        3.86        4.19      0.95 o 
   9   6   1        0.18        1.40      1.67 o 
  10   6   1        3.74        2.39      1.42 o 
  -4   7   1        1.04        1.38      0.89 o 
  -3   7   1        0.03        0.75      0.81 o 
  -2   7   1       81.86       86.42      3.03 o 
  -1   7   1        5.97        7.28      1.54 o 
   0   7   1       83.03       88.57      2.69 o 
   1   7   1       19.46       27.06      2.82 o 
   2   7   1       39.31       39.07      2.43 o 
   3   7   1       70.15       72.14      4.05 o 
   4   7   1        0.21        0.62      0.43 o 
   5   7   1       25.12       26.38      1.52 o 
   6   7   1       13.78       13.68      1.32 o 
   7   7   1       27.07       31.94      1.77 o 
   8   7   1       16.40       15.90      1.38 o 
   9   7   1        0.55        0.71      1.05 o 
  10   7   1        0.76        1.84      1.10 o 
  -3   8   1        0.01        0.57      0.85 o 
  -2   8   1        0.07        0.82      0.83 o 
  -1   8   1        3.21        4.39      2.49 o 
   0   8   1       31.20       30.74      2.38 o 
   1   8   1       16.09       17.69      1.96 o 
   2   8   1        1.20        0.34      1.23 o 
   3   8   1        6.82        6.75      1.79 o 
   4   8   1        0.08        0.65      0.68 o 
   5   8   1        3.82        4.41      0.88 o 
   6   8   1       18.15       15.98      1.58 o 
   7   8   1        0.00        0.59      0.50 o 
   8   8   1        3.03        3.83      0.99 o 
   9   8   1        9.49        8.99      1.81 o 
  -1   9   1        0.49        1.29      2.08 o 
   0   9   1        1.25        1.44      1.83 o 
   1   9   1        8.65       10.56      1.96 o 
   2   9   1        2.19        3.34      1.38 o 
   3   9   1        5.36        4.98      1.42 o 
   4   9   1        1.65        1.94      1.09 o 
   5   9   1        8.17       11.64      1.71 o 
   6   9   1       24.72       26.31      2.61 o 
   7   9   1        2.08        2.02      1.24 o 
   8   9   1        7.27        5.97      1.08 o 
   9   9   1        8.88        8.12      1.90 o 
   1  10   1        0.01        0.97      0.76 o 
   2  10   1        0.53        1.88      1.18 o 
   3  10   1        7.60        6.56      1.60 o 
   4  10   1        1.87        1.92      1.26 o 
   5  10   1        1.19        0.84      1.13 o 
   6  10   1        0.39        0.34      1.24 o 
   7  10   1        2.52        3.21      1.03 o 
  -5 -10   2        6.50        4.53      1.12 o 
  -4 -10   2       17.33       21.29      5.34 o 
  -3 -10   2        3.65        8.65      3.17 o 
  -8  -9   2        0.02        1.80      1.64 o 
  -7  -9   2        0.82        1.07      0.86 o 
  -6  -9   2       13.33       14.70      2.34 o 
  -5  -9   2        1.16        2.01      1.14 o 
  -4  -9   2        0.92        1.28      1.97 o 
  -3  -9   2       25.73       28.65      3.10 o 
  -2  -9   2        5.41        4.16      1.30 o 
  -1  -9   2       15.44       15.91      2.21 o 
   0  -9   2        4.39        3.78      2.13 o 
   1  -9   2        2.54        1.16      0.92 o 
  -9  -8   2        2.92        3.74      1.43 o 
  -8  -8   2        1.37        1.13      0.53 o 
  -7  -8   2        1.20        1.71      0.81 o 
  -6  -8   2        3.59        3.72      1.46 o 
  -5  -8   2        1.26       -0.16      1.17 o 
  -4  -8   2       16.96       18.02      2.64 o 
  -3  -8   2        3.29        3.37      1.06 o 
  -2  -8   2       55.06       65.48      2.59 o 
  -1  -8   2        2.50        3.59      2.33 o 
   0  -8   2        0.14        0.98      0.79 o 
   1  -8   2        0.03        1.33      0.93 o 
   2  -8   2        8.59        8.22      1.82 o 
  -9  -7   2       17.81       16.10      2.70 o 
  -8  -7   2        0.24        1.04      0.95 o 
  -7  -7   2       10.70        8.20      1.20 o 
  -6  -7   2        0.75        1.39      0.51 o 
  -5  -7   2        0.00        1.42      0.58 o 
  -4  -7   2        5.19        5.21      0.88 o 
  -3  -7   2        1.86        2.82      0.86 o 
  -2  -7   2        0.51        0.89      0.80 o 
  -1  -7   2       20.30       24.71      2.48 o 
   0  -7   2       11.16        9.71      1.45 o 
   1  -7   2        0.97        2.15      1.17 o 
   2  -7   2        7.42        6.48      1.35 o 
   3  -7   2        1.64        4.09      1.63 o 
   4  -7   2        5.85        5.30      1.54 o 
 -10  -6   2        5.90        5.98      1.15 o 
  -9  -6   2        5.03        4.78      1.49 o 
  -8  -6   2        0.49        2.05      1.49 o 
  -7  -6   2       10.00       10.85      1.65 o 
  -6  -6   2       15.46       16.76      1.53 o 
  -5  -6   2        6.59        6.63      0.91 o 
  -4  -6   2        0.22        0.49      0.55 o 
  -3  -6   2       13.25       14.74      1.39 o 
  -2  -6   2        9.33       10.51      1.83 o 
  -1  -6   2        2.67        3.50      1.39 o 
   0  -6   2        0.08        0.97      0.91 o 
   1  -6   2        0.46        0.74      0.91 o 
   2  -6   2        0.58        1.40      0.97 o 
   3  -6   2       14.87       22.63      2.65 o 
   4  -6   2        0.53        1.58      1.01 o 
   5  -6   2        9.30       11.33      2.63 o 
 -10  -5   2       13.66       12.20      2.67 o 
  -9  -5   2        0.02        1.17      1.25 o 
  -8  -5   2        0.43        1.29      1.18 o 
  -7  -5   2      234.47      255.85      3.00 o 
  -6  -5   2      144.62      153.72      3.04 o 
  -5  -5   2       28.74       29.14      1.50 o 
  -4  -5   2       36.67       39.97      2.64 o 
  -3  -5   2       80.62       88.54      2.07 o 
  -2  -5   2        0.08        0.72      0.33 o 
  -1  -5   2       43.63       58.79      2.60 o 
   0  -5   2        1.50        0.79      0.96 o 
   1  -5   2        0.43        0.02      1.07 o 
   2  -5   2        7.00        8.29      1.50 o 
   3  -5   2        0.14       -0.40      1.22 o 
   4  -5   2        0.10        0.50      0.73 o 
   5  -5   2        2.00        3.23      1.55 o 
   6  -5   2        1.49        1.08      1.78 o 
 -10  -4   2        0.03        1.77      1.11 o 
  -9  -4   2        1.56        4.02      1.69 o 
  -8  -4   2        9.62       12.64      1.92 o 
  -7  -4   2       51.53       53.87      2.36 o 
  -6  -4   2      170.16      174.51      4.16 o 
  -5  -4   2       15.20       12.95      1.11 o 
  -4  -4   2       68.00       69.54      1.69 o 
  -3  -4   2      518.16      566.46      4.67 o 
  -2  -4   2        1.97        1.75      0.27 o 
  -1  -4   2       97.18      103.78      1.70 o 
   0  -4   2      115.48      126.33      2.40 o 
   1  -4   2      169.35      183.55      3.38 o 
   2  -4   2       14.25       15.38      0.61 o 
   3  -4   2        1.96        2.32      0.52 o 
   4  -4   2        0.15        0.32      0.67 o 
   5  -4   2        2.10        1.42      1.10 o 
   6  -4   2       14.06       15.83      2.78 o 
   7  -4   2        0.46        5.59      2.51 o 
 -10  -3   2        6.81        7.62      2.30 o 
  -9  -3   2        0.06        1.55      1.34 o 
  -8  -3   2       14.22       12.31      2.30 o 
  -7  -3   2        2.01        1.50      1.03 o 
  -6  -3   2       30.17       27.77      1.16 o 
  -5  -3   2       31.62       31.60      1.29 o 
  -4  -3   2      141.12      137.55      5.79 o 
  -3  -3   2       11.86       14.51      0.95 o 
  -2  -3   2      136.12      146.76      2.49 o 
  -1  -3   2       24.63       21.27      0.95 o 
   0  -3   2       45.96       47.86      2.31 o 
   1  -3   2      225.08      250.92      5.52 o 
   2  -3   2       64.57       60.31      1.31 o 
   3  -3   2      214.55      215.44      4.77 o 
   4  -3   2      218.31      217.97      4.83 o 
   5  -3   2      236.28      252.33      3.43 o 
   6  -3   2        0.53        0.69      0.42 o 
   7  -3   2        9.74        7.44      1.73 o 
   8  -3   2        0.00        5.17      1.87 o 
 -10  -2   2        0.84        0.39      1.03 o 
  -9  -2   2        9.29       10.50      1.93 o 
  -8  -2   2        1.62        2.37      1.97 o 
  -7  -2   2        4.89        4.23      1.19 o 
  -6  -2   2        1.13        1.15      1.47 o 
  -5  -2   2       41.32       35.15      0.83 o 
  -4  -2   2        3.65        4.42      0.43 o 
  -3  -2   2      159.13      137.41      1.66 o 
  -2  -2   2      304.69      288.59      3.91 o 
  -1  -2   2      102.45       95.28      1.38 o 
   0  -2   2      766.04      797.13      7.28 o 
   1  -2   2        7.32        6.09      0.41 o 
   2  -2   2     1844.11     2038.65     31.51 o 
   3  -2   2      147.32      170.95      1.85 o 
   4  -2   2       11.15        9.95      1.32 o 
   5  -2   2      202.67      208.38      4.87 o 
   6  -2   2        1.08       -0.63      1.07 o 
   7  -2   2        5.15        5.07      1.62 o 
   8  -2   2        9.27       10.24      1.76 o 
  -9  -1   2        1.38        2.50      2.38 o 
  -8  -1   2       15.44       15.17      2.38 o 
  -7  -1   2        3.77        1.43      0.98 o 
  -6  -1   2        1.89        1.22      1.15 o 
  -5  -1   2       41.29       47.64      2.03 o 
  -4  -1   2      171.55      172.04      2.72 o 
  -3  -1   2       57.17       51.61      1.14 o 
  -2  -1   2      854.12      807.96      3.70 o 
  -1  -1   2      569.53      579.39      2.27 o 
   0  -1   2      837.82      797.50      7.28 o 
   1  -1   2      160.26      136.82      0.78 o 
   2  -1   2      123.52      119.79      0.94 o 
   3  -1   2      191.50      198.93      2.00 o 
   4  -1   2        0.61        0.82      0.71 o 
   5  -1   2        8.22        5.16      1.06 o 
   6  -1   2      660.22      739.21     15.90 o 
   7  -1   2       80.61       75.46      2.59 o 
   8  -1   2        4.24        2.76      1.41 o 
   9  -1   2        6.21        9.17      3.29 o 
  -9   0   2        5.21        5.78      1.75 o 
  -8   0   2        2.56        2.67      1.39 o 
  -7   0   2      107.98      107.24      4.33 o 
  -6   0   2        0.02        3.65      2.64 o 
  -5   0   2       53.41       61.05      2.40 o 
  -4   0   2       45.88       46.88      2.14 o 
  -3   0   2        8.04        7.36      1.04 o 
  -2   0   2     1113.27     1046.63      4.69 o 
  -1   0   2      883.58      823.84      3.77 o 
   0   0   2      197.91      161.00      1.57 o 
   1   0   2     1501.25     1393.30     18.30 o 
   2   0   2     2248.09     2133.76     25.72 o 
   3   0   2      274.11      283.08      1.77 o 
   4   0   2      342.73      351.19      2.61 o 
   5   0   2        2.32        2.83      0.37 o 
   6   0   2        1.60        1.34      0.63 o 
   7   0   2       69.68       71.30      2.51 o 
   8   0   2        9.76        7.95      1.16 o 
   9   0   2       28.26       34.59      7.96 o 
  -9   1   2        4.87        5.10      1.04 o 
  -8   1   2       10.65       12.80      1.85 o 
  -7   1   2       11.75        9.12      1.54 o 
  -6   1   2        2.46        0.77      1.03 o 
  -5   1   2        7.02        6.72      2.15 o 
  -4   1   2        4.39        3.86      0.29 o 
  -3   1   2     1611.91     1825.06     28.31 o 
  -2   1   2      532.22      562.93      4.43 o 
  -1   1   2        3.52        4.65      0.49 o 
   0   1   2       25.96       22.25      0.31 o 
   1   1   2       59.22       63.33      0.53 o 
   2   1   2      948.86      919.60      3.46 o 
   3   1   2      337.68      342.23      2.31 o 
   4   1   2        9.19       10.19      0.66 o 
   5   1   2      105.68       96.03      1.05 o 
   6   1   2      153.07      153.50      2.86 o 
   7   1   2        9.09        8.57      1.66 o 
   8   1   2       43.86       49.86      2.38 o 
   9   1   2        9.61       14.35      3.72 o 
  10   1   2        0.34        1.37      1.65 o 
  -8   2   2        0.01       -0.65      0.93 o 
  -7   2   2        4.72        3.35      1.42 o 
  -6   2   2        7.44        6.85      1.53 o 
  -5   2   2        3.39        2.75      0.47 o 
  -4   2   2       14.53       12.85      0.71 o 
  -3   2   2       77.81       93.67      1.30 o 
  -2   2   2        0.00        0.78      0.24 o 
  -1   2   2      217.20      206.91      1.46 o 
   0   2   2     1157.54     1127.58     10.14 o 
   2   2   2     1074.13     1054.94      4.77 o 
   3   2   2     1213.16     1255.64      9.44 o 
   4   2   2      140.48      161.35      2.93 o 
   5   2   2      180.49      185.74      2.25 o 
   6   2   2        1.72        1.62      0.63 o 
   7   2   2       22.96       21.86      2.20 o 
   8   2   2        6.96       10.70      2.17 o 
   9   2   2        0.57       -1.31      1.32 o 
  10   2   2        8.93        9.24      1.96 o 
  -8   3   2        0.12        0.27      0.76 o 
  -7   3   2        2.29        0.86      0.93 o 
  -6   3   2        4.73        5.03      1.03 o 
  -5   3   2       43.06       44.72      1.59 o 
  -4   3   2       10.00        9.92      0.79 o 
  -3   3   2       11.16       10.06      1.08 o 
  -2   3   2       71.64       84.03      1.19 o 
  -1   3   2       15.34       17.10      0.74 o 
   0   3   2      853.69      854.22      5.91 o 
   1   3   2      721.79      688.36      4.48 o 
   2   3   2      127.79      118.67      1.05 o 
   3   3   2      572.59      600.96      5.66 o 
   4   3   2     1027.57     1052.75      9.71 o 
   5   3   2      296.32      308.43      3.88 o 
   6   3   2        0.00        0.51      0.88 o 
   7   3   2        2.91        4.83      2.00 o 
   8   3   2        3.01        4.42      1.39 o 
   9   3   2        0.65        2.42      1.03 o 
  10   3   2        0.95        2.69      0.93 o 
  -7   4   2        0.74       -0.34      1.69 o 
  -6   4   2        1.21        1.53      0.75 o 
  -5   4   2        0.84        0.56      0.76 o 
  -4   4   2       18.85       16.50      1.52 o 
  -3   4   2       14.13       11.19      1.01 o 
  -2   4   2        0.05        0.37      0.40 o 
  -1   4   2      146.85      141.23      2.08 o 
   0   4   2      143.47      132.95      1.13 o 
   1   4   2       52.93       56.53      1.15 o 
   2   4   2      348.59      345.63      2.22 o 
   3   4   2       44.62       43.12      2.26 o 
   5   4   2       28.21       29.81      1.99 o 
   6   4   2      178.03      204.17      4.71 o 
   7   4   2        5.71        5.94      0.80 o 
   8   4   2       15.91       17.41      2.20 o 
   9   4   2       43.05       38.74      3.31 o 
  10   4   2       15.11       10.88      2.01 o 
  -6   5   2       24.05       23.74      2.61 o 
  -5   5   2       10.82       18.10      2.35 o 
  -4   5   2       66.75       66.10      1.95 o 
  -3   5   2       26.93       29.41      1.06 o 
  -2   5   2        1.30        0.79      0.57 o 
  -1   5   2        0.83        0.97      0.38 o 
   0   5   2       32.28       34.02      0.68 o 
   1   5   2       89.62       81.58      1.31 o 
   2   5   2        0.11        0.67      0.31 o 
   3   5   2       68.50       73.05      1.79 o 
   4   5   2       44.96       44.78      1.54 o 
   5   5   2      369.13      394.80      9.27 o 
   6   5   2        3.65        2.87      0.82 o 
   7   5   2        1.74        2.38      0.98 o 
   8   5   2        8.59       11.61      1.91 o 
   9   5   2        2.24        1.61      1.39 o 
  10   5   2        1.63        0.97      0.89 o 
  -5   6   2       31.85       31.58      3.17 o 
  -4   6   2       13.51       11.03      0.94 o 
  -3   6   2      178.03      186.22      9.22 o 
  -2   6   2       84.95       94.77      5.20 o 
  -1   6   2       22.73       18.90      2.57 o 
   0   6   2        1.67        1.81      0.47 o 
   1   6   2       96.15       95.70      3.26 o 
   2   6   2       15.66       15.13      0.61 o 
   3   6   2       28.08       26.77      1.37 o 
   4   6   2       28.82       28.90      1.34 o 
   5   6   2       23.77       23.10      1.43 o 
   6   6   2        6.97        7.61      0.86 o 
   7   6   2       43.20       42.31      2.01 o 
   8   6   2        0.00        0.92      0.98 o 
   9   6   2       11.92       11.29      2.05 o 
  10   6   2        5.99        8.84      2.04 o 
  -4   7   2        0.14        1.25      1.40 o 
  -3   7   2       13.37       11.87      1.48 o 
  -2   7   2       13.59       14.95      2.26 o 
  -1   7   2      183.14      175.53      4.32 o 
   0   7   2       27.22       27.46      2.54 o 
   1   7   2      350.02      386.14     11.33 o 
   2   7   2        5.58        5.36      0.73 o 
   3   7   2        0.36        0.86      0.58 o 
   4   7   2       42.58       44.79      2.40 o 
   5   7   2        4.53        4.42      1.06 o 
   6   7   2       21.64       21.22      1.42 o 
   7   7   2        0.02        0.35      0.79 o 
   8   7   2        6.02        4.51      0.86 o 
   9   7   2        0.65        2.91      1.14 o 
  10   7   2        0.21        1.86      1.47 o 
  -3   8   2        1.26        1.33      0.68 o 
  -2   8   2       10.71       14.04      2.95 o 
  -1   8   2        0.29        2.05      1.07 o 
   0   8   2        4.83        3.79      1.40 o 
   1   8   2       47.57       46.62      2.41 o 
   2   8   2        4.26        4.98      1.58 o 
   3   8   2        0.12        1.39      0.96 o 
   4   8   2        0.73        0.83      1.39 o 
   5   8   2        7.48        6.07      1.04 o 
   6   8   2       44.68       47.10      2.12 o 
   7   8   2        0.49        1.30      0.72 o 
   8   8   2       26.77       29.70      4.39 o 
   9   8   2        2.85        1.88      1.70 o 
  10   8   2        3.07        3.54      1.19 o 
  -1   9   2        0.14        1.35      0.81 o 
   0   9   2        9.75        9.82      2.70 o 
   1   9   2        1.11        3.01      1.50 o 
   2   9   2       55.20       58.73      3.71 o 
   3   9   2        1.10        1.49      0.94 o 
   4   9   2        0.09        1.31      1.05 o 
   5   9   2       46.88       49.97      2.52 o 
   6   9   2        0.88        1.08      0.83 o 
   7   9   2        4.52        2.52      1.19 o 
   8   9   2        0.64        3.06      1.33 o 
   9   9   2       28.76       27.58      3.11 o 
   1  10   2        4.64        3.16      1.14 o 
   2  10   2        8.21        7.63      1.56 o 
   3  10   2        5.50        5.80      1.46 o 
   4  10   2        1.56        3.15      0.99 o 
   5  10   2        0.75        1.55      0.91 o 
   6  10   2        0.29        0.81      0.78 o 
   7  10   2        0.02        0.61      0.90 o 
   8  10   2        1.41        3.03      1.24 o 
  -7  -9   3        4.72        6.15      1.18 o 
  -6  -9   3        7.08        9.52      1.74 o 
  -5  -9   3        0.00        1.91      1.34 o 
  -4  -9   3        9.09        7.53      2.41 o 
  -3  -9   3       48.57       50.66      4.32 o 
  -2  -9   3       17.81       22.34      4.40 o 
  -1  -9   3        0.93       -0.06      1.17 o 
   0  -9   3        3.16        4.22      2.65 o 
  -8  -8   3        1.48        1.35      0.97 o 
  -7  -8   3        0.06        0.83      1.75 o 
  -6  -8   3        4.25        4.40      1.37 o 
  -5  -8   3        6.11        9.51      3.11 o 
  -4  -8   3       16.29       20.77      3.35 o 
  -3  -8   3       69.85       79.48      8.05 o 
  -2  -8   3       67.00       75.46      2.80 o 
  -1  -8   3        0.10        2.60      1.65 o 
   0  -8   3        0.00        0.94      1.02 o 
   1  -8   3       23.63       27.03      4.99 o 
   2  -8   3        0.15        1.27      0.88 o 
  -9  -7   3        0.13       -0.21      0.95 o 
  -8  -7   3        5.52        2.85      1.39 o 
  -7  -7   3        0.33        0.98      0.54 o 
  -6  -7   3        2.33        1.57      1.25 o 
  -5  -7   3        1.47        2.56      0.79 o 
  -4  -7   3        0.00        0.47      0.84 o 
  -3  -7   3       10.48       12.33      1.85 o 
  -2  -7   3       32.32       36.13      2.25 o 
  -1  -7   3       10.82       11.08      2.20 o 
   0  -7   3       18.14       20.72      2.35 o 
   1  -7   3       30.39       28.81      3.05 o 
   2  -7   3        8.86        6.15      1.85 o 
   3  -7   3        0.16        1.90      0.88 o 
   4  -7   3        4.29        4.97      1.29 o 
  -9  -6   3        0.70        0.89      1.13 o 
  -8  -6   3        5.89        7.09      1.89 o 
  -7  -6   3       14.97       15.05      1.42 o 
  -6  -6   3       16.93       14.04      1.46 o 
  -5  -6   3        0.28        1.06      0.62 o 
  -4  -6   3       12.54       12.24      1.63 o 
  -3  -6   3        0.63        0.43      0.62 o 
  -2  -6   3       57.78       56.79      4.04 o 
  -1  -6   3        9.99        9.72      1.78 o 
   0  -6   3        0.62        0.38      0.85 o 
   1  -6   3        0.76        2.26      0.64 o 
   2  -6   3        3.07        4.33      2.19 o 
   3  -6   3        1.34        1.80      1.08 o 
   4  -6   3        0.45        0.86      0.94 o 
   5  -6   3       22.33       27.82      6.92 o 
 -10  -5   3        0.34        2.39      2.32 o 
  -9  -5   3        2.48        2.43      1.19 o 
  -8  -5   3       59.40       70.00      5.76 o 
  -7  -5   3      220.65      236.44      3.07 o 
  -6  -5   3        0.17        0.31      0.52 o 
  -5  -5   3       66.81       72.86      2.26 o 
  -4  -5   3       32.06       34.18      1.31 o 
  -3  -5   3        0.55        0.57      0.80 o 
  -2  -5   3       16.21       14.77      1.18 o 
  -1  -5   3       36.28       37.09      1.23 o 
   0  -5   3        0.00        1.70      1.00 o 
   1  -5   3        0.07        2.19      1.37 o 
   2  -5   3        0.26        0.90      0.71 o 
   3  -5   3       12.90       10.53      2.84 o 
   4  -5   3        6.20        6.73      1.03 o 
   5  -5   3        6.93        8.19      2.34 o 
   6  -5   3        6.19        7.70      2.71 o 
 -10  -4   3        0.46        2.17      1.26 o 
  -9  -4   3       17.02       21.50      2.20 o 
  -8  -4   3        2.89        2.82      0.80 o 
  -7  -4   3      255.60      290.01      4.74 o 
  -6  -4   3        0.82        1.82      1.34 o 
  -5  -4   3        3.57        3.95      1.06 o 
  -4  -4   3      247.17      276.71      6.01 o 
  -3  -4   3      285.91      312.18      4.06 o 
  -2  -4   3       61.64       61.34      1.94 o 
  -1  -4   3        9.24       11.53      0.94 o 
   0  -4   3        6.40        7.63      1.32 o 
   1  -4   3        1.21        1.68      0.23 o 
   2  -4   3       29.10       27.77      3.35 o 
   3  -4   3       31.02       31.07      1.82 o 
   4  -4   3        0.23        0.31      0.43 o 
   5  -4   3        0.29        0.35      1.00 o 
   7  -4   3       11.35       14.90      2.55 o 
 -10  -3   3        0.61        2.97      1.24 o 
  -9  -3   3        1.55        1.77      1.01 o 
  -8  -3   3        0.04        0.33      0.82 o 
  -7  -3   3        4.28        6.29      1.31 o 
  -6  -3   3       35.53       33.81      2.03 o 
  -5  -3   3      174.19      165.51      3.99 o 
  -4  -3   3       18.75       19.19      1.38 o 
  -3  -3   3      298.15      335.08      4.68 o 
  -2  -3   3      100.76      103.12      1.37 o 
  -1  -3   3        8.61       10.14      0.46 o 
   0  -3   3      152.18      174.23      1.70 o 
   1  -3   3        0.02       -0.38      0.38 o 
   2  -3   3       16.28       14.12      1.12 o 
   3  -3   3        9.84        8.82      1.31 o 
   4  -3   3        5.73        7.61      1.13 o 
   5  -3   3        4.41        3.64      0.83 o 
   6  -3   3        6.17        5.98      1.33 o 
   7  -3   3        0.48        1.84      2.08 o 
   8  -3   3        0.74        1.81      1.94 o 
 -10  -2   3        0.41        2.11      1.61 o 
  -9  -2   3        0.88        1.66      1.22 o 
  -8  -2   3        5.42        7.55      1.95 o 
  -7  -2   3        0.57        0.79      1.42 o 
  -6  -2   3       15.10       12.15      0.41 o 
  -5  -2   3        0.12        0.58      0.50 o 
  -4  -2   3        4.81        3.22      0.42 o 
  -3  -2   3       14.43       18.22      1.08 o 
  -2  -2   3       33.04       27.80      1.13 o 
  -1  -2   3      139.38      158.27      2.37 o 
   0  -2   3       92.14       90.02      0.78 o 
   1  -2   3     1992.03     2141.73     33.15 o 
   2  -2   3      502.90      638.21      5.50 o 
   3  -2   3      146.35      154.17      1.80 o 
   4  -2   3      178.01      182.96      4.20 o 
   5  -2   3      167.04      165.56      7.98 o 
   6  -2   3        0.17        0.65      0.91 o 
   7  -2   3        0.12       -0.09      0.77 o 
   8  -2   3        0.05        1.87      0.99 o 
  -9  -1   3        2.77        3.64      1.33 o 
  -8  -1   3        1.71        2.67      1.24 o 
  -7  -1   3        0.60       -0.57      0.92 o 
  -6  -1   3       37.74       35.59      2.57 o 
  -5  -1   3       93.76       96.62      2.79 o 
  -4  -1   3       95.31       89.67      3.67 o 
  -3  -1   3       34.30       39.41      0.94 o 
  -2  -1   3      354.04      348.65      2.70 o 
  -1  -1   3      652.17      634.35      2.92 o 
   0  -1   3       10.69       12.49      0.35 o 
   1  -1   3      118.82      133.33      0.97 o 
   2  -1   3      131.57      115.03      1.59 o 
   3  -1   3       68.40       73.89      2.79 o 
   4  -1   3       51.50       53.03      1.25 o 
   5  -1   3      937.16      989.83      6.61 o 
   6  -1   3      230.43      247.61      4.46 o 
   7  -1   3       61.49       68.66      2.16 o 
   8  -1   3        9.41       10.25      1.92 o 
   9  -1   3       29.86       32.15      7.39 o 
  -9   0   3        6.18        6.77      2.02 o 
  -8   0   3       34.66       29.18      3.20 o 
  -7   0   3       63.27       62.74      3.17 o 
  -6   0   3        2.52        3.14      2.24 o 
  -5   0   3       18.20       16.05      1.79 o 
  -4   0   3        3.35        1.85      0.45 o 
  -3   0   3       61.55       64.70      2.20 o 
  -2   0   3       47.57       45.24      0.75 o 
  -1   0   3       35.95       26.29      0.45 o 
   0   0   3      121.53      113.48      0.99 o 
   1   0   3      172.69      162.07      0.96 o 
   2   0   3      442.27      405.83      2.10 o 
   3   0   3        0.01        2.17      0.41 o 
   4   0   3      148.29      155.11      1.82 o 
   5   0   3       20.27       24.34      1.40 o 
   6   0   3        0.48        0.69      0.73 o 
   7   0   3       18.10       17.14      2.80 o 
   8   0   3       61.59       68.37      4.20 o 
   9   0   3       28.02       30.82      4.08 o 
  -9   1   3       23.58       38.08      6.06 o 
  -8   1   3        6.64        5.08      1.90 o 
  -7   1   3        4.36        2.11      1.53 o 
  -6   1   3       47.22       52.00      2.08 o 
  -5   1   3        7.99       10.09      1.82 o 
  -4   1   3       47.18       59.58      1.73 o 
  -3   1   3      374.02      441.67      5.97 o 
  -2   1   3        7.80        5.41      0.41 o 
  -1   1   3       88.67       80.98      0.74 o 
   0   1   3        0.40        2.55      0.51 o 
   1   1   3      232.69      214.83      1.73 o 
   2   1   3      776.37      709.04      3.37 o 
   3   1   3       57.98       46.47      1.11 o 
   4   1   3        0.62        1.29      0.36 o 
   5   1   3        8.39        8.30      0.63 o 
   6   1   3        9.35        7.70      0.52 o 
   7   1   3        5.45        6.42      1.49 o 
   8   1   3       66.03       75.85      4.70 o 
   9   1   3       23.31       18.78      2.78 o 
  10   1   3       12.19       13.87      3.04 o 
  -8   2   3        0.28        2.17      1.03 o 
  -7   2   3        0.34        0.56      1.15 o 
  -6   2   3        1.85        2.54      1.51 o 
  -5   2   3       16.31       14.12      2.17 o 
  -4   2   3        3.97        2.88      0.35 o 
  -3   2   3       78.12       73.57      1.26 o 
  -2   2   3      280.08      290.31      2.20 o 
  -1   2   3        8.78        8.27      0.41 o 
   0   2   3      424.29      408.01      2.06 o 
   2   2   3       33.32       34.60      0.56 o 
   3   2   3       10.02       10.86      0.57 o 
   4   2   3       94.64       95.53      1.76 o 
   5   2   3       48.54       48.85      1.50 o 
   6   2   3      128.40      135.99      3.50 o 
   7   2   3       14.13       15.19      2.09 o 
   8   2   3        2.04        1.09      0.93 o 
   9   2   3       42.09       46.83      4.75 o 
  10   2   3        0.06        2.33      1.47 o 
  -8   3   3        0.40        1.40      0.90 o 
  -7   3   3        3.28        4.89      1.72 o 
  -6   3   3       18.20       21.90      2.19 o 
  -5   3   3        0.12        1.86      0.94 o 
  -4   3   3        9.18        7.99      1.35 o 
  -3   3   3       62.93       70.39      1.86 o 
  -2   3   3        2.53        1.29      0.66 o 
  -1   3   3     1197.34     1283.42      9.82 o 
   0   3   3      204.38      210.02      1.99 o 
   1   3   3     3479.99     3511.58     95.24 o 
   2   3   3      194.70      193.43      2.55 o 
   3   3   3       56.34       50.72      1.63 o 
   4   3   3        0.47        3.26      1.07 o 
   5   3   3      298.14      322.60      3.70 o 
   6   3   3        2.65        2.37      1.41 o 
   7   3   3        0.50        1.13      0.55 o 
   8   3   3       15.59       13.09      2.98 o 
   9   3   3        0.39        0.67      1.45 o 
  10   3   3       10.07        8.21      1.87 o 
  -7   4   3        1.43        1.47      1.53 o 
  -6   4   3        0.04        1.11      0.70 o 
  -5   4   3        0.01        0.96      0.70 o 
  -4   4   3       42.84       44.26      1.35 o 
  -3   4   3       26.74       24.70      0.96 o 
  -2   4   3       17.90       14.36      1.43 o 
  -1   4   3       19.76       23.38      1.06 o 
   0   4   3       60.26       66.91      1.19 o 
   1   4   3        0.27        0.08      0.31 o 
   2   4   3      217.85      220.23      3.22 o 
   3   4   3     1584.57     1696.77     28.58 o 
   4   4   3       12.03       15.42      1.50 o 
   5   4   3      872.34      984.48     11.91 o 
   6   4   3       18.21       17.75      1.48 o 
   7   4   3        4.81        5.61      0.81 o 
   8   4   3        5.37        6.30      1.95 o 
   9   4   3        0.11       -0.15      1.31 o 
  10   4   3       14.40       13.77      2.13 o 
  -6   5   3       12.75       15.15      1.90 o 
  -5   5   3        0.09        1.91      1.37 o 
  -4   5   3       12.70       11.62      1.03 o 
  -3   5   3        2.74        1.35      0.82 o 
  -2   5   3       16.10       16.56      0.81 o 
  -1   5   3       29.86       30.43      1.07 o 
   0   5   3       43.23       37.01      0.95 o 
   1   5   3      199.82      195.10      2.37 o 
   2   5   3      184.05      174.64      3.21 o 
   3   5   3       17.59       16.72      0.88 o 
   4   5   3      149.42      134.13      2.45 o 
   5   5   3       98.76       94.72      2.85 o 
   6   5   3      169.08      172.53      5.49 o 
   7   5   3        0.93        1.37      0.89 o 
   8   5   3        4.23        4.60      0.73 o 
   9   5   3        3.02        3.19      1.34 o 
  10   5   3        6.23        6.17      2.56 o 
  -5   6   3        0.38        0.33      1.26 o 
  -4   6   3       25.27       25.76      2.44 o 
  -3   6   3        8.70        6.84      1.29 o 
  -2   6   3       72.60       76.56      1.93 o 
  -1   6   3        0.31        1.12      0.50 o 
   0   6   3        8.60        9.27      0.74 o 
   1   6   3       33.16       29.56      0.91 o 
   2   6   3       21.86       20.20      1.27 o 
   3   6   3        0.45        0.91      0.84 o 
   4   6   3       11.94       12.08      0.87 o 
   5   6   3       49.67       54.77      2.13 o 
   6   6   3      209.13      219.29      7.11 o 
   7   6   3        1.40        3.42      1.18 o 
   8   6   3        7.37        6.94      0.93 o 
   9   6   3       10.99       10.11      3.78 o 
  10   6   3        1.72        3.08      1.32 o 
  -4   7   3        4.74        8.37      2.44 o 
  -3   7   3        0.57        0.89      1.08 o 
  -2   7   3       33.13       33.91      4.77 o 
  -1   7   3        5.76        6.86      1.46 o 
   0   7   3       47.95       58.73      4.77 o 
   1   7   3        1.62        1.97      1.00 o 
   2   7   3        9.09        9.45      1.29 o 
   3   7   3        0.25        0.74      0.47 o 
   4   7   3        0.49        0.25      0.56 o 
   5   7   3       56.13       60.10      1.86 o 
   6   7   3        2.53        2.12      0.87 o 
   7   7   3       67.37       67.44      2.07 o 
   8   7   3        0.00        0.68      0.57 o 
   9   7   3        4.23        2.93      2.36 o 
  10   7   3        1.79        0.91      1.08 o 
  -3   8   3       31.31       36.39      4.56 o 
  -2   8   3       15.73       19.79      3.43 o 
  -1   8   3       52.63       51.36      3.65 o 
   0   8   3       20.06       20.57      2.11 o 
   1   8   3        0.09       -0.35      0.99 o 
   2   8   3        0.48        1.17      0.68 o 
   3   8   3        4.70        3.88      1.33 o 
   4   8   3        6.55        5.79      1.25 o 
   5   8   3        1.81        1.37      1.10 o 
   6   8   3        0.23        1.52      0.68 o 
   7   8   3       12.84       13.20      1.41 o 
   8   8   3        5.43        5.34      1.01 o 
   9   8   3        0.56        1.45      1.48 o 
  10   8   3        0.00        1.80      0.95 o 
  -1   9   3        4.69        4.36      1.68 o 
   0   9   3        2.53        2.67      1.39 o 
   1   9   3       55.02       58.69      5.75 o 
   2   9   3       10.02       10.04      2.18 o 
   3   9   3       65.10       78.11      9.00 o 
   4   9   3        0.33        0.43      1.09 o 
   5   9   3        0.23        0.37      1.18 o 
   6   9   3        2.67        2.91      1.11 o 
   7   9   3        0.26        0.53      0.56 o 
   8   9   3        1.68        2.43      0.76 o 
   9   9   3        5.28        5.50      1.56 o 
   1  10   3        2.85        3.04      1.69 o 
   2  10   3        8.33        8.48      1.53 o 
   3  10   3       10.78       10.34      1.81 o 
   4  10   3        0.33        1.74      0.81 o 
   5  10   3        3.23        3.15      1.33 o 
   6  10   3        0.04        1.05      1.09 o 
   7  10   3        2.14        2.10      0.70 o 
   8  10   3        2.99        3.16      1.37 o 
  -6  -9   4        3.94        4.61      1.67 o 
  -5  -9   4        0.00        1.49      1.01 o 
  -4  -9   4        3.18        0.88      0.68 o 
  -3  -9   4        2.40        0.80      1.27 o 
  -2  -9   4        0.06        1.56      0.68 o 
  -1  -9   4        0.53        2.26      1.34 o 
  -8  -8   4        0.03        2.96      1.39 o 
  -7  -8   4        6.24       10.28      1.79 o 
  -6  -8   4        4.78        3.52      1.07 o 
  -5  -8   4        7.73        6.64      1.55 o 
  -4  -8   4       41.20       36.73      2.57 o 
  -3  -8   4       61.73       65.68      3.64 o 
  -2  -8   4        0.69        1.06      0.69 o 
  -1  -8   4        1.61        3.34      1.60 o 
   0  -8   4        0.27        1.18      0.96 o 
   1  -8   4        1.75        1.06      1.12 o 
   2  -8   4        1.12        2.98      1.10 o 
  -8  -7   4        2.52        1.21      1.17 o 
  -7  -7   4        1.76        1.97      0.91 o 
  -6  -7   4        4.16        3.77      0.90 o 
  -5  -7   4       11.81       14.51      2.41 o 
  -4  -7   4        4.99        4.67      1.19 o 
  -3  -7   4        9.16        9.00      1.73 o 
  -2  -7   4        4.62        2.19      1.35 o 
  -1  -7   4       42.20       49.52      2.50 o 
   0  -7   4       85.17       81.43      2.94 o 
   1  -7   4       21.65       19.55      2.33 o 
   2  -7   4       12.09       13.39      3.16 o 
   3  -7   4        2.75        4.22      1.44 o 
  -9  -6   4        6.56        4.95      1.56 o 
  -8  -6   4        4.02        6.91      3.62 o 
  -7  -6   4        3.61        4.21      0.71 o 
  -6  -6   4       13.52       12.32      1.37 o 
  -5  -6   4        1.71        1.75      1.41 o 
  -4  -6   4        0.30        0.72      0.33 o 
  -3  -6   4        1.51        2.06      0.89 o 
  -2  -6   4       32.46       34.66      3.07 o 
  -1  -6   4       58.92       60.08      2.73 o 
   0  -6   4       20.64       16.77      1.83 o 
   1  -6   4        4.33        3.77      1.55 o 
   2  -6   4        5.87        5.29      1.18 o 
   3  -6   4        9.52        6.85      1.61 o 
   4  -6   4        0.02        1.07      1.01 o 
   5  -6   4        0.49        2.71      0.98 o 
  -9  -5   4       16.32       15.13      2.38 o 
  -8  -5   4       11.79       10.85      1.88 o 
  -7  -5   4        0.06        2.02      1.48 o 
  -6  -5   4        0.92        1.14      0.95 o 
  -5  -5   4       28.45       29.25      2.20 o 
  -4  -5   4        6.97        7.44      1.22 o 
  -3  -5   4        0.64        1.28      0.47 o 
  -2  -5   4       18.69       18.35      2.11 o 
  -1  -5   4        3.35        4.92      0.86 o 
   0  -5   4       17.77       15.43      0.45 o 
   1  -5   4        0.67        1.61      1.11 o 
   2  -5   4       17.10       14.29      1.61 o 
   3  -5   4        9.84        6.19      1.65 o 
   4  -5   4        0.03        0.87      2.02 o 
   5  -5   4        8.46        7.70      1.44 o 
   6  -5   4        2.88        1.50      1.65 o 
  -9  -4   4       27.71       22.55      2.76 o 
  -8  -4   4        3.60        5.05      1.78 o 
  -7  -4   4       43.29       44.61      2.87 o 
  -6  -4   4       42.61       43.94      1.74 o 
  -5  -4   4       90.01       98.20      2.90 o 
  -4  -4   4        7.70        8.88      0.93 o 
  -3  -4   4        1.82        1.84      0.84 o 
  -2  -4   4       47.75       55.41      1.59 o 
  -1  -4   4       16.83       19.55      0.67 o 
   0  -4   4       46.05       47.27      2.51 o 
   1  -4   4        4.87        3.61      0.74 o 
   2  -4   4        2.49        2.64      1.12 o 
   3  -4   4        0.30        0.58      0.26 o 
   4  -4   4        9.34       10.61      1.50 o 
   5  -4   4        0.66        1.36      0.71 o 
   6  -4   4        1.18        2.96      2.35 o 
   7  -4   4       26.30       34.28      3.61 o 
  -9  -3   4       40.78       46.68      5.19 o 
  -8  -3   4        6.23        6.13      1.17 o 
  -7  -3   4        0.28        0.63      0.89 o 
  -6  -3   4      301.69      332.01      6.80 o 
  -5  -3   4      280.14      290.82      4.12 o 
  -4  -3   4       77.64       80.03      1.79 o 
  -3  -3   4      486.49      524.39      4.35 o 
  -2  -3   4      456.73      463.64      6.85 o 
  -1  -3   4        8.66        8.84      1.11 o 
   0  -3   4      100.18       99.05      1.14 o 
   1  -3   4       29.15       30.23      0.91 o 
   2  -3   4       25.20       25.82      1.36 o 
   3  -3   4        4.88        4.59      0.76 o 
   4  -3   4        6.94        6.89      1.20 o 
   5  -3   4        0.13        1.42      1.23 o 
   7  -3   4        3.55        8.12      2.94 o 
  -9  -2   4        2.89        2.56      1.51 o 
  -8  -2   4        0.00        1.68      1.17 o 
  -7  -2   4        0.12        1.52      1.28 o 
  -6  -2   4       31.30       34.87      3.26 o 
  -5  -2   4      526.48      554.93     10.11 o 
  -4  -2   4       34.28       38.51      1.15 o 
  -3  -2   4       64.62       61.82      2.61 o 
  -2  -2   4     1079.87     1200.95     12.70 o 
  -1  -2   4      124.77      138.86      1.97 o 
   0  -2   4       96.40      102.47      1.61 o 
   1  -2   4      123.41      158.26      2.11 o 
   2  -2   4       31.79       29.33      1.01 o 
   3  -2   4        7.16        5.86      0.90 o 
   4  -2   4        7.14        8.37      1.03 o 
   5  -2   4        6.96        9.43      1.24 o 
   6  -2   4        7.18        6.12      0.92 o 
   7  -2   4        3.77        4.26      0.91 o 
   8  -2   4        0.04        3.03      2.03 o 
  -9  -1   4        8.69        8.44      2.04 o 
  -8  -1   4        2.60        3.12      1.14 o 
  -7  -1   4        7.24        8.38      1.55 o 
  -6  -1   4        9.18        7.29      1.31 o 
  -5  -1   4        2.88        3.21      0.45 o 
  -4  -1   4       88.94       85.55      1.53 o 
  -3  -1   4        3.39        4.36      0.51 o 
  -2  -1   4       92.98      100.06      1.37 o 
  -1  -1   4      312.64      347.27      2.52 o 
   0  -1   4       15.17       14.12      0.80 o 
   1  -1   4      207.24      204.83      2.40 o 
   2  -1   4      504.60      527.87     10.90 o 
   3  -1   4        1.10        0.70      0.47 o 
   4  -1   4       64.67       69.72      1.73 o 
   5  -1   4      157.51      164.87      2.20 o 
   6  -1   4        4.99        5.90      0.95 o 
   7  -1   4        3.09        2.32      1.18 o 
   8  -1   4        5.56        3.65      1.60 o 
   9  -1   4        0.01       -0.37      0.85 o 
  -9   0   4        0.08        0.76      1.44 o 
  -8   0   4       30.43       33.49      3.20 o 
  -7   0   4        4.07        3.79      1.43 o 
  -6   0   4       12.68       15.89      2.47 o 
  -5   0   4        5.11        4.91      0.70 o 
  -4   0   4       29.06       25.41      0.73 o 
  -3   0   4       24.96       24.81      0.75 o 
  -2   0   4        4.21        3.72      0.34 o 
  -1   0   4       69.40       69.51      0.91 o 
   0   0   4      741.89      684.49      3.16 o 
   1   0   4       10.66        9.60      0.47 o 
   2   0   4       54.42       58.04      1.23 o 
   3   0   4     1463.97     1595.10     39.67 o 
   4   0   4      236.25      278.53      2.83 o 
   5   0   4      242.09      252.11      5.62 o 
   6   0   4      218.03      217.60      5.05 o 
   7   0   4       27.99       28.00      2.30 o 
   8   0   4       14.30       16.58      2.54 o 
   9   0   4        9.74        8.96      1.63 o 
  -8   1   4        4.18        5.24      0.94 o 
  -7   1   4        0.46        1.10      1.05 o 
  -6   1   4        1.81        2.34      0.95 o 
  -5   1   4        1.99        2.45      0.96 o 
  -4   1   4        9.22       10.29      0.95 o 
  -3   1   4       99.55       96.56      1.70 o 
  -2   1   4       67.33       60.72      1.08 o 
  -1   1   4       11.26       10.40      0.63 o 
   0   1   4      127.50      116.59      0.82 o 
   1   1   4      143.80      134.09      1.08 o 
   2   1   4        2.61        2.56      0.37 o 
   3   1   4      113.15      105.86      2.01 o 
   4   1   4      383.89      358.62      3.98 o 
   5   1   4        1.49        1.39      0.50 o 
   6   1   4       90.30       89.46      1.54 o 
   7   1   4      408.55      464.77     25.35 o 
   8   1   4       67.99       69.47      3.36 o 
   9   1   4       23.72       28.44      3.61 o 
  10   1   4        2.36        3.30      2.11 o 
  -8   2   4        1.88        1.85      1.24 o 
  -7   2   4        1.98        0.91      0.67 o 
  -6   2   4       84.99       79.37      4.53 o 
  -5   2   4       14.19        4.48      2.06 o 
  -4   2   4        0.50        0.78      0.45 o 
  -3   2   4       85.30       75.84      1.58 o 
  -2   2   4      112.22      125.91      1.39 o 
  -1   2   4        8.25       12.12      0.40 o 
   0   2   4        1.75        2.48      0.25 o 
   1   2   4        4.62        3.13      0.30 o 
   2   2   4        1.64        1.14      0.37 o 
   3   2   4      143.71      136.35      1.94 o 
   4   2   4        0.75        1.19      0.61 o 
   5   2   4      107.23      124.31      2.06 o 
   6   2   4       19.94       23.63      1.72 o 
   7   2   4        1.18        0.68      0.41 o 
   8   2   4        2.21        2.82      1.61 o 
   9   2   4        2.19        4.51      1.79 o 
  10   2   4       30.17       29.43      4.15 o 
  -7   3   4        1.02        0.85      0.69 o 
  -6   3   4       18.39       16.47      2.18 o 
  -5   3   4        1.13        2.05      0.91 o 
  -4   3   4       49.72       44.93      1.37 o 
  -3   3   4       63.67       59.65      2.07 o 
  -2   3   4      332.99      357.93      3.85 o 
  -1   3   4      978.74     1089.26      6.94 o 
   0   3   4      413.96      433.06      2.53 o 
   1   3   4      101.58       93.41      1.78 o 
   2   3   4       71.86       71.11      1.27 o 
   3   3   4       21.37       18.71      0.89 o 
   4   3   4       11.85       13.62      1.02 o 
   5   3   4        6.88        9.17      0.89 o 
   6   3   4        0.24        1.51      0.61 o 
   7   3   4        2.40        2.66      0.77 o 
   8   3   4       18.80       19.31      2.53 o 
   9   3   4        7.74        8.74      1.86 o 
  10   3   4        6.19        5.46      2.35 o 
  -7   4   4        1.64        1.08      1.49 o 
  -6   4   4        1.89        1.95      1.00 o 
  -5   4   4        0.36        1.09      0.57 o 
  -4   4   4       20.55       19.54      1.07 o 
  -3   4   4       22.78       26.71      1.17 o 
  -2   4   4       70.82       73.54      2.34 o 
  -1   4   4      128.06      120.64      2.39 o 
   0   4   4      201.79      199.73      2.05 o 
   1   4   4       15.47       13.02      0.65 o 
   2   4   4     1544.22     1607.39     10.57 o 
   3   4   4     1593.63     1683.32     11.95 o 
   4   4   4      109.41      102.18      1.91 o 
   5   4   4        7.09        8.24      1.22 o 
   6   4   4        7.48        6.66      0.93 o 
   7   4   4        3.96        5.11      0.89 o 
   8   4   4        4.90        5.66      4.36 o 
   9   4   4        0.06        1.20      1.07 o 
  10   4   4        1.20        1.44      0.70 o 
  -6   5   4        0.00        1.87      1.54 o 
  -5   5   4        2.26        2.21      1.32 o 
  -4   5   4        1.85        1.85      0.72 o 
  -3   5   4        0.52        0.86      0.70 o 
  -2   5   4       21.52       18.48      1.09 o 
  -1   5   4       59.05       56.86      2.14 o 
   0   5   4        0.30        0.54      0.46 o 
   1   5   4      344.26      361.99      5.86 o 
   2   5   4       61.16       56.41      1.66 o 
   3   5   4     1068.03     1160.16     13.35 o 
   4   5   4       88.51       94.87      3.07 o 
   5   5   4       40.75       42.23      1.84 o 
   6   5   4       24.63       25.25      1.72 o 
   7   5   4       33.27       36.53      2.20 o 
   8   5   4        1.58        1.75      1.05 o 
   9   5   4        0.30        1.38      1.34 o 
  10   5   4        0.22        2.34      1.58 o 
  -5   6   4        0.10       -0.08      1.40 o 
  -4   6   4        0.02        0.48      1.42 o 
  -3   6   4        2.86        3.58      1.00 o 
  -2   6   4       24.13       23.46      1.87 o 
  -1   6   4       29.36       26.94      1.20 o 
   0   6   4        0.45        0.40      0.50 o 
   1   6   4       25.27       22.38      1.13 o 
   2   6   4       33.85       39.33      1.41 o 
   3   6   4       29.28       28.49      1.73 o 
   4   6   4        8.62        9.43      0.97 o 
   5   6   4       68.91       68.70      3.07 o 
   6   6   4        0.38        1.22      0.77 o 
   7   6   4      191.43      197.21      5.51 o 
   8   6   4        0.87        1.20      0.83 o 
   9   6   4        0.29        1.94      1.45 o 
  10   6   4        9.23        9.44      2.08 o 
  -4   7   4        9.30        9.44      2.14 o 
  -3   7   4        2.81        2.15      1.20 o 
  -2   7   4       13.62       13.05      1.91 o 
  -1   7   4        1.67        1.64      0.70 o 
   0   7   4        0.56        0.48      1.44 o 
   1   7   4       19.70       22.75      1.39 o 
   2   7   4       18.55       20.30      1.24 o 
   3   7   4       72.90       78.18      3.00 o 
   4   7   4       41.89       45.02      1.91 o 
   5   7   4       12.38       13.02      1.27 o 
   6   7   4       68.90       68.18      3.17 o 
   7   7   4        4.49        3.20      0.76 o 
   8   7   4       28.82       25.37      1.57 o 
   9   7   4        6.75        6.78      1.64 o 
  10   7   4        0.06        2.96      1.50 o 
  -3   8   4        1.00       -0.38      1.13 o 
  -2   8   4       72.48       71.12      6.68 o 
  -1   8   4       20.66       19.38      2.29 o 
   0   8   4       20.59       23.06      5.01 o 
   1   8   4        0.07        1.20      0.62 o 
   2   8   4        8.16        7.55      1.55 o 
   3   8   4        1.42        2.43      1.39 o 
   4   8   4        1.76        1.12      0.52 o 
   5   8   4        2.80        2.71      0.80 o 
   6   8   4        0.11        1.00      0.73 o 
   7   8   4       18.48       17.74      1.52 o 
   8   8   4       53.19       52.62      3.82 o 
   9   8   4        1.19        0.25      1.14 o 
  10   8   4        0.22        0.93      1.33 o 
  -1   9   4        3.40        2.80      0.97 o 
   0   9   4        1.57        1.73      0.99 o 
   1   9   4        0.07        1.45      1.62 o 
   2   9   4       63.36       64.10      2.90 o 
   3   9   4        0.02        0.00      1.46 o 
   4   9   4        1.77        1.33      0.81 o 
   5   9   4        2.14        4.17      1.33 o 
   6   9   4        0.10        0.94      0.96 o 
   7   9   4       12.47        9.26      1.37 o 
   8   9   4        0.17        1.23      0.55 o 
   9   9   4       22.81       18.61      2.16 o 
   1  10   4        1.16        1.80      0.97 o 
   2  10   4        0.80        1.87      0.97 o 
   3  10   4        0.08        1.26      0.77 o 
   4  10   4        7.37        7.08      1.42 o 
   5  10   4        0.73        1.06      1.05 o 
   6  10   4        4.09        3.55      1.17 o 
   7  10   4        8.37        9.02      1.70 o 
   8  10   4        0.50        0.21      0.75 o 
   4  11   4        0.69        1.76      2.03 o 
   5  11   4        4.82        2.59      1.04 o 
  -5  -9   5       13.54       10.47      1.96 o 
  -4  -9   5        0.09        1.64      0.68 o 
  -3  -9   5        1.43        2.08      1.06 o 
  -2  -9   5        5.31        5.33      2.87 o 
  -7  -8   5        2.61        2.13      1.51 o 
  -6  -8   5       25.92       24.80      2.30 o 
  -5  -8   5       17.42       15.86      2.35 o 
  -4  -8   5        8.29        8.37      1.80 o 
  -3  -8   5        0.00        0.68      0.94 o 
  -2  -8   5       11.09       10.10      2.10 o 
  -1  -8   5        8.50       10.39      2.77 o 
   0  -8   5        1.09        0.72      1.35 o 
   1  -8   5        1.10        1.01      0.77 o 
  -8  -7   5        0.06        0.98      1.81 o 
  -7  -7   5        0.17        0.71      0.62 o 
  -6  -7   5       10.47        8.65      1.24 o 
  -5  -7   5       25.21       24.61      2.95 o 
  -4  -7   5        7.70       10.63      1.94 o 
  -3  -7   5        0.10        2.12      1.26 o 
  -2  -7   5       84.46       95.53      4.09 o 
  -1  -7   5       12.58       10.50      2.41 o 
   0  -7   5        7.88        7.25      1.37 o 
   1  -7   5        1.35        3.47      1.91 o 
   2  -7   5        1.31        1.84      0.92 o 
   3  -7   5        0.31        1.48      1.09 o 
  -9  -6   5        3.62        3.71      1.22 o 
  -8  -6   5        1.99        1.44      0.82 o 
  -7  -6   5        0.75        1.28      0.90 o 
  -6  -6   5        3.88        4.03      0.79 o 
  -5  -6   5       37.84       38.52      1.84 o 
  -4  -6   5        1.78        3.07      0.65 o 
  -3  -6   5        0.11        0.39      0.79 o 
  -2  -6   5      284.34      312.97      9.92 o 
  -1  -6   5      199.19      204.17      4.15 o 
   0  -6   5        0.05        1.41      1.08 o 
   1  -6   5        2.28        4.88      1.42 o 
   2  -6   5       13.50       11.62      1.99 o 
   3  -6   5        0.38        0.66      1.10 o 
   4  -6   5        0.06        1.02      1.10 o 
  -9  -5   5        5.09        5.49      1.60 o 
  -8  -5   5        8.24        7.84      1.71 o 
  -7  -5   5        1.40        1.50      1.65 o 
  -6  -5   5        0.22        0.68      0.63 o 
  -5  -5   5        0.06        0.12      0.60 o 
  -4  -5   5       13.62       15.37      1.53 o 
  -3  -5   5       21.95       21.90      2.32 o 
  -2  -5   5        3.81        4.68      0.83 o 
  -1  -5   5       78.35       83.97      2.34 o 
   0  -5   5       10.79       15.24      2.69 o 
   1  -5   5        2.12        1.46      1.45 o 
   2  -5   5      116.82      107.37      3.56 o 
   3  -5   5       31.78       24.47      2.18 o 
   4  -5   5        6.50        6.03      1.80 o 
   5  -5   5        8.65       10.29      3.26 o 
  -9  -4   5       24.82       21.33      3.15 o 
  -8  -4   5       10.79       14.29      2.29 o 
  -7  -4   5        2.70        3.90      0.97 o 
  -6  -4   5       20.20       19.25      1.44 o 
  -5  -4   5       75.72       77.96      2.21 o 
  -4  -4   5       21.82       27.29      2.02 o 
  -3  -4   5       26.48       24.97      1.93 o 
  -2  -4   5        6.76        8.32      2.15 o 
  -1  -4   5       13.72       14.34      0.99 o 
   0  -4   5        0.10        0.52      0.34 o 
   1  -4   5       32.49       29.06      1.35 o 
   2  -4   5        1.66        1.17      0.44 o 
   3  -4   5        5.10        7.90      1.46 o 
   4  -4   5       20.53       14.50      2.74 o 
   5  -4   5        1.72        1.92      0.92 o 
   6  -4   5       15.79       24.35      2.76 o 
  -9  -3   5        1.32        2.40      0.89 o 
  -8  -3   5        0.30        0.05      1.20 o 
  -7  -3   5      135.49      154.19      4.01 o 
  -6  -3   5      228.41      240.07      3.71 o 
  -5  -3   5        7.48        7.99      1.11 o 
  -4  -3   5       21.22       23.91      1.28 o 
  -3  -3   5       31.93       29.27      1.21 o 
  -2  -3   5       22.93       19.73      0.86 o 
  -1  -3   5       24.25       27.23      1.04 o 
   0  -3   5        6.83       10.50      0.85 o 
   1  -3   5        2.84        3.09      0.59 o 
   2  -3   5        1.53        2.78      0.76 o 
   3  -3   5       13.63       11.72      1.20 o 
   4  -3   5        8.85        8.69      1.22 o 
   5  -3   5        2.12        1.59      0.65 o 
   6  -3   5        1.25        1.29      1.56 o 
   7  -3   5       15.44       21.81      2.92 o 
  -9  -2   5        1.21        2.43      1.12 o 
  -8  -2   5        2.14        4.62      1.29 o 
  -7  -2   5        1.20        1.23      1.08 o 
  -6  -2   5      298.77      308.16      5.54 o 
  -5  -2   5      196.27      200.44      3.65 o 
  -4  -2   5       34.58       39.41      1.66 o 
  -3  -2   5      586.08      673.07     13.10 o 
  -2  -2   5      445.00      498.73      4.12 o 
  -1  -2   5      181.71      179.98      1.96 o 
   0  -2   5       36.41       39.95      2.42 o 
   1  -2   5        8.43        6.80      0.84 o 
   2  -2   5       82.66       96.70      2.39 o 
   3  -2   5       11.22       10.59      1.05 o 
   4  -2   5        6.80        8.60      1.34 o 
   5  -2   5        0.02        0.82      0.74 o 
   6  -2   5        0.07        0.38      0.69 o 
   7  -2   5        5.38        5.05      0.98 o 
   8  -2   5        3.67        4.40      2.95 o 
  -9  -1   5        0.01        0.04      1.45 o 
  -8  -1   5        3.79        2.22      1.20 o 
  -7  -1   5        2.14        3.42      1.13 o 
  -6  -1   5       89.64       93.56      3.06 o 
  -5  -1   5       13.27       10.12      1.06 o 
  -4  -1   5      232.45      236.36      3.80 o 
  -3  -1   5        0.26       -0.04      0.55 o 
  -2  -1   5      665.79      740.44      8.60 o 
  -1  -1   5      730.04      847.20      5.47 o 
   0  -1   5      441.77      458.56      4.27 o 
   1  -1   5        2.30        3.41      0.83 o 
   2  -1   5        0.01        0.49      0.95 o 
   3  -1   5       20.04       14.61      1.17 o 
   4  -1   5        1.31        1.58      0.76 o 
   5  -1   5        0.01        1.40      0.77 o 
   6  -1   5        0.15        0.37      0.34 o 
   7  -1   5       15.76       15.67      2.48 o 
   8  -1   5        1.40        1.28      0.99 o 
   9  -1   5        2.47        1.56      1.33 o 
  -9   0   5        0.16        1.02      1.23 o 
  -8   0   5        0.47        0.22      1.10 o 
  -7   0   5        2.26        1.05      0.78 o 
  -6   0   5        0.76        1.22      0.66 o 
  -5   0   5        0.01        0.64      1.02 o 
  -4   0   5        2.72        4.38      0.50 o 
  -3   0   5       18.66       17.93      0.95 o 
  -2   0   5      217.63      236.18      2.32 o 
  -1   0   5       15.96       16.96      0.62 o 
   0   0   5      719.31      796.77      5.06 o 
   1   0   5      207.94      209.30      1.33 o 
   2   0   5      397.98      426.06      3.05 o 
   3   0   5      629.77      751.35      5.74 o 
   4   0   5       33.12       29.89      1.30 o 
   5   0   5        0.52        0.61      0.63 o 
   6   0   5      158.39      159.65      3.13 o 
   7   0   5        1.96        0.27      1.24 o 
   8   0   5        0.67        1.78      1.27 o 
   9   0   5        0.12        0.00      1.11 o 
  -8   1   5        5.66        4.76      1.23 o 
  -7   1   5        3.82        4.88      1.59 o 
  -6   1   5       13.05       14.70      2.04 o 
  -5   1   5       20.02       17.68      1.64 o 
  -4   1   5       29.72       27.79      0.89 o 
  -3   1   5        2.86        3.77      0.61 o 
  -2   1   5       14.74       16.40      0.68 o 
  -1   1   5        2.36        2.50      0.35 o 
   0   1   5      607.18      609.64      2.54 o 
   1   1   5       13.07       10.75      0.36 o 
   2   1   5        5.07        7.17      0.60 o 
   3   1   5      280.11      280.51      3.86 o 
   4   1   5       76.47       80.42      2.77 o 
   5   1   5       42.00       47.41      1.74 o 
   6   1   5      495.69      531.42     11.34 o 
   7   1   5      143.08      146.96      4.39 o 
   8   1   5        1.13        1.83      1.05 o 
   9   1   5        0.08        1.52      1.60 o 
  10   1   5       18.53       17.18      2.06 o 
  -8   2   5        1.10        2.00      1.19 o 
  -7   2   5        7.68        4.14      1.74 o 
  -6   2   5      143.68      156.93     12.00 o 
  -5   2   5        2.02        3.05      0.77 o 
  -4   2   5        6.78        6.86      0.91 o 
  -3   2   5        0.22        0.56      0.34 o 
  -2   2   5       19.42       18.77      1.24 o 
  -1   2   5       41.60       43.25      0.86 o 
   0   2   5      197.56      196.86      4.12 o 
   1   2   5      650.16      669.92     12.06 o 
   2   2   5       40.80       35.42      0.79 o 
   3   2   5       57.53       57.99      1.72 o 
   4   2   5       70.15       59.57      1.44 o 
   5   2   5       56.96       69.40      1.77 o 
   6   2   5       24.87       23.75      1.80 o 
   7   2   5      166.97      170.36      4.47 o 
   8   2   5       12.16       12.24      2.45 o 
   9   2   5       10.63       13.15      2.26 o 
  10   2   5       30.27       33.00      5.06 o 
  -7   3   5        0.78        1.53      0.81 o 
  -6   3   5        7.13        6.52      1.54 o 
  -5   3   5        7.99        9.51      1.34 o 
  -4   3   5        0.00        1.28      0.56 o 
  -3   3   5       49.09       53.60      1.17 o 
  -2   3   5       20.07       30.17      1.82 o 
  -1   3   5      109.40      108.65      1.29 o 
   0   3   5        0.09        0.19      0.23 o 
   1   3   5       24.13       25.50      0.83 o 
   2   3   5       69.53       68.30      1.61 o 
   3   3   5       37.30       30.59      1.10 o 
   4   3   5        8.31        8.21      0.92 o 
   5   3   5       11.89       10.27      0.91 o 
   6   3   5       96.51       90.09      3.12 o 
   7   3   5        0.92        0.99      0.85 o 
   8   3   5       15.20       14.72      2.51 o 
   9   3   5       15.99       15.89      2.40 o 
  10   3   5        8.68       11.68      3.00 o 
  -7   4   5        0.19        0.54      0.69 o 
  -6   4   5        2.78        2.01      1.20 o 
  -5   4   5       18.09       16.83      1.91 o 
  -4   4   5       22.99       18.34      1.11 o 
  -3   4   5        1.78        1.22      0.76 o 
  -2   4   5      112.73      115.28      1.56 o 
  -1   4   5        3.09        2.84      0.47 o 
   0   4   5       75.33       84.53      1.25 o 
   1   4   5      650.54      650.10      5.20 o 
   2   4   5      370.89      384.50      2.66 o 
   3   4   5      158.00      171.28      6.63 o 
   4   4   5       17.56       18.36      1.15 o 
   5   4   5        3.34        4.87      0.92 o 
   6   4   5        2.64        1.82      0.58 o 
   7   4   5       60.11       55.81      2.24 o 
   8   4   5       12.07       11.87      1.73 o 
   9   4   5        1.02        0.92      0.90 o 
  10   4   5        9.94       14.57      2.90 o 
  -6   5   5        0.06       -0.12      1.30 o 
  -5   5   5        1.50        2.10      0.86 o 
  -4   5   5        2.10        1.89      1.34 o 
  -3   5   5        9.75        8.29      0.86 o 
  -2   5   5        1.16        1.54      0.62 o 
  -1   5   5       22.82       24.38      1.37 o 
   0   5   5      147.24      167.22      4.35 o 
   1   5   5      196.10      200.47      3.53 o 
   2   5   5     1391.46     1528.29      7.45 o 
   3   5   5       36.68       32.60      1.23 o 
   4   5   5        0.28        0.59      0.95 o 
   5   5   5       99.78      105.42      2.71 o 
   6   5   5       67.87       75.14      4.56 o 
   7   5   5        0.48        0.68      0.73 o 
   8   5   5        9.72        9.49      1.37 o 
   9   5   5        0.13        2.17      1.15 o 
  10   5   5        0.78        0.81      0.95 o 
  -5   6   5        1.88        4.19      1.66 o 
  -4   6   5        0.39        2.08      1.63 o 
  -3   6   5        1.61        0.95      1.02 o 
  -2   6   5       13.15       12.60      1.02 o 
  -1   6   5       24.32       22.92      1.01 o 
   0   6   5       44.95       39.43      1.57 o 
   1   6   5        4.24        4.47      0.66 o 
   2   6   5        3.99        3.74      0.66 o 
   3   6   5        0.52        1.43      0.83 o 
   4   6   5      100.66      101.41      2.92 o 
   5   6   5       62.68       68.06      2.15 o 
   6   6   5      196.11      211.45      6.08 o 
   7   6   5        4.05        5.20      1.42 o 
   8   6   5        1.05        1.11      0.48 o 
   9   6   5        0.00        0.24      1.28 o 
  10   6   5        2.42        1.82      1.16 o 
  -3   7   5        0.17        1.04      0.79 o 
  -2   7   5        8.07        9.93      2.03 o 
  -1   7   5        0.65        0.91      0.53 o 
   0   7   5       10.16        9.52      1.38 o 
   1   7   5        0.02        1.30      0.78 o 
   2   7   5        5.11        4.50      1.01 o 
   3   7   5      118.20      121.15      3.96 o 
   4   7   5        3.87        6.11      0.92 o 
   5   7   5       38.09       37.25      1.73 o 
   6   7   5        3.32        3.69      0.79 o 
   7   7   5        4.20        4.12      1.45 o 
   8   7   5        0.37        1.40      0.98 o 
   9   7   5        0.10       -0.38      1.23 o 
  10   7   5        3.16        2.68      1.05 o 
  -2   8   5       10.38        6.24      1.52 o 
  -1   8   5       11.97       10.43      2.13 o 
   0   8   5        6.24        5.44      1.47 o 
   1   8   5        3.30        3.00      1.36 o 
   2   8   5        0.02       -0.15      0.63 o 
   3   8   5        2.75        3.74      0.84 o 
   4   8   5        4.77        4.32      0.94 o 
   5   8   5        1.95        2.55      0.76 o 
   6   8   5        0.96        1.23      0.57 o 
   7   8   5       23.10       21.85      1.76 o 
   8   8   5        2.92        2.80      1.00 o 
   9   8   5       17.32       14.47      2.24 o 
  10   8   5        2.16        2.45      1.22 o 
  -1   9   5        0.21        0.98      1.45 o 
   0   9   5        4.24        3.18      1.04 o 
   1   9   5        4.97        3.71      1.27 o 
   2   9   5        9.08        6.13      1.51 o 
   3   9   5        5.07        4.95      1.15 o 
   4   9   5        0.06        1.19      1.22 o 
   5   9   5       16.77       14.81      2.23 o 
   6   9   5        0.27        1.16      0.67 o 
   7   9   5        2.16        0.34      0.59 o 
   8   9   5       11.33        6.45      1.03 o 
   9   9   5        0.00        0.63      0.77 o 
   1  10   5        3.60        3.43      1.97 o 
   2  10   5        0.00        0.17      0.64 o 
   3  10   5        0.62        2.53      1.12 o 
   4  10   5        0.83        1.23      0.79 o 
   5  10   5        0.47        0.48      1.62 o 
   6  10   5        0.04       -0.01      0.79 o 
   7  10   5        4.64        3.50      2.31 o 
   8  10   5        1.32        1.65      0.85 o 
   4  11   5       10.52       12.42      3.06 o 
   5  11   5        0.05        1.71      1.20 o 
  -6  -8   6        9.96       10.15      1.69 o 
  -5  -8   6        2.51        3.09      1.79 o 
  -4  -8   6       14.96       14.58      2.29 o 
  -3  -8   6        0.51        1.10      1.00 o 
  -2  -8   6        0.14        0.58      1.34 o 
  -1  -8   6        1.64        2.84      1.47 o 
   0  -8   6        0.04       -0.74      1.89 o 
  -7  -7   6        0.01        0.43      1.38 o 
  -6  -7   6       11.86        6.77      1.49 o 
  -5  -7   6       43.60       42.18      2.79 o 
  -4  -7   6        2.93        3.06      1.52 o 
  -3  -7   6        5.51        4.38      1.17 o 
  -2  -7   6        2.64        2.32      1.66 o 
  -1  -7   6        1.93        2.81      1.45 o 
   0  -7   6       10.05        7.90      2.34 o 
   1  -7   6        1.89        1.40      1.27 o 
   2  -7   6        0.71       -0.01      0.79 o 
  -8  -6   6        0.01        1.06      1.58 o 
  -7  -6   6        1.93        2.34      2.07 o 
  -6  -6   6       26.64       22.73      2.15 o 
  -5  -6   6        2.47        2.48      0.92 o 
  -4  -6   6       61.12       59.92      2.03 o 
  -3  -6   6      139.15      137.65      3.31 o 
  -2  -6   6      240.69      267.58     10.76 o 
  -1  -6   6        0.00        0.53      0.76 o 
   0  -6   6       10.44       12.01      1.73 o 
   1  -6   6        1.97        1.27      2.47 o 
   2  -6   6       14.72       10.91      2.25 o 
   3  -6   6        3.93        3.91      1.45 o 
   4  -6   6        0.35        0.26      0.88 o 
  -8  -5   6        2.23        1.10      1.20 o 
  -7  -5   6        5.00        4.86      1.16 o 
  -6  -5   6        0.15        1.05      0.83 o 
  -5  -5   6        0.02        0.87      0.75 o 
  -4  -5   6       48.41       46.53      1.68 o 
  -3  -5   6        5.84        4.46      0.66 o 
  -2  -5   6       28.45       26.83      1.35 o 
  -1  -5   6       17.38       16.56      0.98 o 
   0  -5   6       81.73       81.15      3.08 o 
   1  -5   6      101.02       93.56      3.87 o 
   2  -5   6      102.45       95.96      3.83 o 
   3  -5   6       10.44       10.20      2.45 o 
   4  -5   6        0.30        1.22      1.11 o 
   5  -5   6        0.00        0.87      0.97 o 
  -9  -4   6        8.44        7.34      2.05 o 
  -8  -4   6       19.94       17.64      2.67 o 
  -7  -4   6        8.73        6.77      1.68 o 
  -6  -4   6        0.29        0.90      0.62 o 
  -5  -4   6       12.77       12.86      1.36 o 
  -4  -4   6       17.77       19.38      1.95 o 
  -3  -4   6        4.72        4.10      0.86 o 
  -2  -4   6        8.23        6.88      1.07 o 
  -1  -4   6        9.49       13.05      1.69 o 
   0  -4   6      289.21      298.13      5.54 o 
   1  -4   6       38.06       38.14      1.68 o 
   2  -4   6        1.04        1.36      0.49 o 
   3  -4   6       16.61       15.23      2.71 o 
   4  -4   6        1.84        3.37      1.25 o 
   5  -4   6        0.00        1.08      0.96 o 
  -9  -3   6        0.55        4.84      1.57 o 
  -8  -3   6       45.59       40.35      2.91 o 
  -7  -3   6        3.31        2.57      1.05 o 
  -6  -3   6        8.30        9.28      1.07 o 
  -5  -3   6        4.05        5.58      1.04 o 
  -4  -3   6       58.74       62.84      2.10 o 
  -3  -3   6        0.39        0.79      0.40 o 
  -2  -3   6        0.00        0.86      1.38 o 
  -1  -3   6      150.55      147.58      2.34 o 
   0  -3   6       77.24       72.98      3.34 o 
   1  -3   6        6.71        7.91      1.56 o 
   2  -3   6       29.77       31.29      1.31 o 
   3  -3   6        0.21        1.25      0.65 o 
   4  -3   6       35.36       23.33      1.78 o 
   5  -3   6        2.66        3.40      0.87 o 
   6  -3   6        2.23        4.09      1.20 o 
   7  -3   6        6.35       10.33      3.34 o 
  -9  -2   6        1.90        2.31      1.11 o 
  -8  -2   6       38.29       38.58      2.61 o 
  -7  -2   6        7.92        8.93      1.34 o 
  -6  -2   6      207.37      218.48      3.78 o 
  -5  -2   6       16.87       19.43      2.63 o 
  -4  -2   6       50.12       52.37      1.50 o 
  -3  -2   6       11.08       11.34      1.12 o 
  -2  -2   6        8.59        9.89      0.91 o 
  -1  -2   6       82.44       99.85      1.78 o 
   0  -2   6       43.61       47.46      1.38 o 
   1  -2   6        1.05        0.45      0.73 o 
   2  -2   6        2.11        3.01      0.65 o 
   3  -2   6       38.95       33.56      1.22 o 
   4  -2   6       33.42       31.99      2.13 o 
   5  -2   6        2.64        3.24      0.87 o 
   6  -2   6        5.24        6.00      0.96 o 
   7  -2   6        1.03        1.16      1.13 o 
   8  -2   6       21.01       25.00      3.43 o 
  -9  -1   6        0.22        1.31      1.05 o 
  -8  -1   6       50.22       54.82      3.95 o 
  -7  -1   6        0.02        1.13      2.11 o 
  -6  -1   6       48.02       48.71      2.67 o 
  -5  -1   6      306.95      329.16      7.47 o 
  -4  -1   6      250.09      254.83      6.56 o 
  -3  -1   6       23.14       29.00      1.09 o 
  -2  -1   6      399.31      442.10      3.54 o 
  -1  -1   6        0.25        0.73      0.73 o 
   0  -1   6       48.24       48.25      1.23 o 
   1  -1   6       41.56       38.42      1.15 o 
   2  -1   6       19.85       19.10      0.99 o 
   3  -1   6        9.38        8.05      1.13 o 
   4  -1   6        1.47        1.44      0.67 o 
   5  -1   6       34.79       35.11      2.33 o 
   6  -1   6        0.56        0.57      0.60 o 
   7  -1   6        5.10        6.78      1.44 o 
   8  -1   6        0.11        1.55      1.24 o 
  -8   0   6        6.10        6.90      1.56 o 
  -7   0   6        2.49        3.31      1.04 o 
  -6   0   6        5.30        5.12      1.08 o 
  -5   0   6        2.69        2.93      0.54 o 
  -4   0   6      332.16      317.52      3.17 o 
  -3   0   6       73.26       59.82      1.48 o 
  -2   0   6       55.17       54.23      1.71 o 
  -1   0   6      964.26     1045.00      5.74 o 
   0   0   6      119.65      134.02      1.47 o 
   1   0   6      205.11      206.24      1.88 o 
   2   0   6      256.21      282.54      2.47 o 
   3   0   6       60.92       61.71      3.01 o 
   4   0   6       89.62       89.64      2.09 o 
   5   0   6       18.45       17.80      1.65 o 
   6   0   6        0.30        0.19      0.65 o 
   7   0   6        9.90        9.95      1.93 o 
   8   0   6        4.29        3.92      1.30 o 
   9   0   6        0.54        0.93      1.21 o 
  -8   1   6        4.02        2.64      1.43 o 
  -7   1   6        3.10        2.74      1.34 o 
  -6   1   6        2.52        3.48      0.91 o 
  -5   1   6        8.06        7.96      2.03 o 
  -4   1   6       91.92       93.38      2.64 o 
  -3   1   6       11.54       10.85      1.14 o 
  -2   1   6        0.98        1.44      0.63 o 
  -1   1   6       43.06       38.38      0.81 o 
   0   1   6       42.49       47.56      1.00 o 
   1   1   6       97.67      112.89      1.88 o 
   2   1   6       65.75       69.63      1.27 o 
   3   1   6       32.40       30.19      1.93 o 
   4   1   6        4.60        5.64      0.72 o 
   5   1   6       26.03       26.68      1.26 o 
   6   1   6      178.52      177.09      4.37 o 
   7   1   6        3.92        4.04      1.14 o 
   8   1   6        1.09        2.46      1.27 o 
   9   1   6        0.35        2.02      1.62 o 
  -8   2   6        2.18        3.20      1.49 o 
  -7   2   6        6.68        4.49      1.06 o 
  -6   2   6        3.92        2.85      1.05 o 
  -5   2   6       17.71       16.67      1.76 o 
  -4   2   6       18.79       21.74      1.08 o 
  -3   2   6        8.14        8.49      0.82 o 
  -2   2   6       38.00       39.21      1.17 o 
  -1   2   6       68.17       66.63      1.70 o 
   0   2   6      217.02      222.55      2.61 o 
   1   2   6       57.01       64.88      4.52 o 
   2   2   6      170.19      173.70      1.71 o 
   3   2   6       72.46       66.42      1.65 o 
   4   2   6      324.26      350.06      3.19 o 
   5   2   6      182.79      195.12      4.40 o 
   6   2   6       55.61       53.54      1.90 o 
   7   2   6        2.23        1.89      0.83 o 
   8   2   6       32.16       29.64      2.62 o 
   9   2   6        3.63        3.56      1.98 o 
  10   2   6       18.72       22.74      3.16 o 
  -7   3   6        0.10        0.17      0.79 o 
  -6   3   6        0.06        0.74      0.80 o 
  -5   3   6        0.22        1.30      0.69 o 
  -4   3   6       18.34       19.40      1.64 o 
  -3   3   6        5.45        5.49      0.84 o 
  -2   3   6        4.49        3.97      0.91 o 
  -1   3   6        0.10        0.18      0.30 o 
   0   3   6        1.31        0.80      0.33 o 
   1   3   6      179.39      172.15      4.43 o 
   2   3   6       65.47       64.64      5.07 o 
   3   3   6       47.85       44.80      1.83 o 
   4   3   6       15.31       17.92      1.33 o 
   5   3   6        4.22        5.18      0.86 o 
   6   3   6        3.22        3.93      1.14 o 
   7   3   6       22.32       24.15      2.31 o 
   8   3   6      174.44      187.12      3.72 o 
   9   3   6       20.41       22.24      3.09 o 
  10   3   6        1.54        1.87      1.20 o 
  -6   4   6        0.72        1.25      0.81 o 
  -5   4   6       19.19       20.40      3.74 o 
  -4   4   6       78.08       77.74      1.96 o 
  -3   4   6        2.71        3.33      0.66 o 
  -2   4   6       12.59       10.77      1.01 o 
  -1   4   6       91.35       89.55      2.22 o 
   0   4   6        0.01        0.00      0.18 o 
   1   4   6        7.71        6.63      0.56 o 
   2   4   6        2.04        0.88      0.48 o 
   3   4   6      331.06      337.13      3.19 o 
   4   4   6        4.61        3.84      0.56 o 
   5   4   6       69.09       66.01      2.09 o 
   6   4   6        3.98        6.59      1.10 o 
   7   4   6        1.29        1.82      0.78 o 
   8   4   6        7.62        6.96      1.15 o 
   9   4   6       18.41       17.38      3.10 o 
  10   4   6        0.78        3.06      1.38 o 
  -5   5   6        8.54        8.23      1.79 o 
  -4   5   6        3.60        5.88      1.11 o 
  -3   5   6       22.93       19.21      1.09 o 
  -2   5   6        9.40        6.48      0.79 o 
  -1   5   6       52.21       59.24      2.37 o 
   0   5   6       84.76       90.71      2.34 o 
   1   5   6        1.88        2.56      0.39 o 
   2   5   6       36.31       40.05      0.91 o 
   3   5   6        6.23        7.18      1.02 o 
   4   5   6        0.57        1.17      1.00 o 
   5   5   6        1.45        3.67      0.87 o 
   6   5   6        0.92        0.87      0.64 o 
   7   5   6        9.03        8.41      1.11 o 
   8   5   6        6.78        5.09      0.91 o 
   9   5   6        4.32        3.52      1.82 o 
  10   5   6        1.97        1.45      0.99 o 
  -4   6   6        3.22        5.35      1.40 o 
  -3   6   6       22.89       18.62      1.31 o 
  -2   6   6        1.42        2.63      1.00 o 
  -1   6   6       26.56       23.64      2.74 o 
   0   6   6       89.28       92.79      2.46 o 
   1   6   6        0.69        0.32      0.49 o 
   2   6   6        1.11        1.37      0.83 o 
   3   6   6      365.37      388.14      3.67 o 
   4   6   6      112.45      110.87      3.45 o 
   5   6   6        0.64        2.17      1.08 o 
   6   6   6       26.48       25.74      2.21 o 
   7   6   6        0.17        1.44      0.85 o 
   8   6   6        0.18        1.42      0.65 o 
   9   6   6        8.47        7.99      1.75 o 
  10   6   6        0.00        2.21      1.15 o 
  -2   7   6        1.76        1.00      0.67 o 
  -1   7   6        8.78       10.40      2.38 o 
   0   7   6        1.39        1.65      0.86 o 
   1   7   6        2.45        3.15      0.66 o 
   2   7   6       23.69       25.47      1.40 o 
   3   7   6        0.85        1.78      0.65 o 
   4   7   6      397.75      434.55      7.51 o 
   5   7   6       14.85       13.34      1.21 o 
   6   7   6        1.21        1.38      0.82 o 
   7   7   6       38.59       35.49      2.31 o 
   8   7   6        5.14        3.60      1.89 o 
   9   7   6        0.87        1.48      1.96 o 
  10   7   6        2.67        2.23      1.24 o 
  -2   8   6        0.45        0.83      1.10 o 
  -1   8   6        1.46        0.54      0.64 o 
   0   8   6        6.21        8.03      1.82 o 
   1   8   6        0.77        0.26      0.74 o 
   2   8   6        1.64        1.82      0.63 o 
   3   8   6        2.08        1.97      0.51 o 
   4   8   6       19.69       20.43      1.43 o 
   5   8   6        1.35        1.79      0.71 o 
   6   8   6        0.42        0.79      0.65 o 
   7   8   6        2.60        3.20      1.48 o 
   8   8   6       46.25       51.18      4.32 o 
   9   8   6        1.36        1.63      0.77 o 
  10   8   6        0.01        2.21      0.85 o 
  -1   9   6        0.33        1.79      1.27 o 
   0   9   6        4.89        7.61      2.25 o 
   1   9   6        0.98        0.29      1.58 o 
   2   9   6        4.43        6.16      1.48 o 
   3   9   6        0.63        1.03      2.65 o 
   4   9   6        3.58        4.70      1.16 o 
   5   9   6       23.66       23.30      2.76 o 
   6   9   6        1.76        1.76      0.63 o 
   7   9   6        0.17        0.93      0.71 o 
   8   9   6        0.26        1.06      0.69 o 
   9   9   6        2.57        3.11      0.84 o 
   1  10   6        0.58        3.22      1.93 o 
   2  10   6        1.37        1.83      1.49 o 
   3  10   6        0.30        0.35      2.50 o 
   4  10   6        0.18        1.26      0.72 o 
   5  10   6        0.48        1.48      0.77 o 
   6  10   6        5.49        3.89      0.99 o 
   7  10   6        0.20        0.97      0.81 o 
   8  10   6        0.01        0.61      1.54 o 
   5  11   6        0.54        1.63      1.51 o 
  -5  -8   7        4.06        2.57      1.54 o 
  -4  -8   7        2.76        2.71      1.09 o 
  -3  -8   7        4.22        4.39      0.80 o 
  -2  -8   7        0.12       -0.40      1.10 o 
  -1  -8   7        0.12        1.57      0.59 o 
  -7  -7   7        2.05        1.88      1.20 o 
  -6  -7   7        0.28        2.07      1.09 o 
  -5  -7   7        2.24        2.39      1.30 o 
  -4  -7   7       43.19       41.20      4.79 o 
  -3  -7   7        1.36        0.31      1.03 o 
  -2  -7   7        0.16        1.18      1.11 o 
  -1  -7   7        2.54        3.17      1.11 o 
   0  -7   7        9.62       12.56      2.07 o 
   1  -7   7        0.07        1.35      0.84 o 
   2  -7   7        1.38        0.85      0.91 o 
  -7  -6   7       12.34       10.19      2.12 o 
  -6  -6   7        1.00        1.32      0.58 o 
  -5  -6   7        9.00        9.11      1.50 o 
  -4  -6   7       27.11       29.64      2.44 o 
  -3  -6   7       43.20       47.01      3.94 o 
  -2  -6   7       41.96       43.42      2.27 o 
  -1  -6   7        2.72        2.61      0.72 o 
   0  -6   7        2.03        4.17      2.29 o 
   1  -6   7        1.38        2.32      0.89 o 
   2  -6   7        0.10        2.51      1.02 o 
   3  -6   7        2.80        2.92      1.24 o 
  -8  -5   7        0.73        1.16      0.95 o 
  -7  -5   7        0.17        0.89      1.07 o 
  -6  -5   7        6.24        6.20      1.14 o 
  -5  -5   7       18.94       15.11      1.57 o 
  -4  -5   7       42.17       37.64      1.73 o 
  -3  -5   7       90.61      100.45      2.01 o 
  -2  -5   7       19.25       17.12      1.90 o 
  -1  -5   7        8.14        7.68      0.97 o 
   0  -5   7        0.06        1.30      0.72 o 
   1  -5   7       31.74       32.07      2.42 o 
   2  -5   7        9.57        8.56      2.06 o 
   3  -5   7        1.01        1.62      0.94 o 
   4  -5   7        1.62        1.43      0.93 o 
   5  -5   7        0.63        0.82      1.26 o 
  -8  -4   7        1.56        1.05      0.75 o 
  -7  -4   7       10.74       11.91      1.93 o 
  -6  -4   7        6.68        5.82      0.79 o 
  -5  -4   7        2.45        1.42      0.75 o 
  -4  -4   7      154.72      148.95      3.11 o 
  -3  -4   7        4.97        8.21      1.40 o 
  -2  -4   7       93.10       92.17      3.03 o 
  -1  -4   7      658.65      701.87     10.92 o 
   0  -4   7      549.79      558.68     11.86 o 
   1  -4   7        4.92        4.05      0.91 o 
   2  -4   7       20.98       17.10      1.85 o 
   3  -4   7        5.46        5.47      1.52 o 
   4  -4   7        6.24        3.14      1.55 o 
   5  -4   7        2.17        3.85      0.94 o 
   6  -4   7        0.01        0.69      1.47 o 
  -8  -3   7        1.01        1.38      0.72 o 
  -7  -3   7       39.62       38.26      3.36 o 
  -6  -3   7        0.66        0.77      0.68 o 
  -5  -3   7       11.21       10.27      1.01 o 
  -4  -3   7        7.64        6.52      1.04 o 
  -3  -3   7       16.49       18.21      1.52 o 
  -2  -3   7        2.14        2.15      0.59 o 
  -1  -3   7       10.32        8.33      0.93 o 
   0  -3   7      187.67      191.34      3.13 o 
   1  -3   7       34.18       34.08      1.39 o 
   2  -3   7        0.63        1.46      0.83 o 
   3  -3   7      147.12      122.97      2.72 o 
   4  -3   7       99.13       80.88      2.07 o 
   5  -3   7       14.17       13.96      2.30 o 
   6  -3   7        1.79        4.19      1.32 o 
   7  -3   7        0.02        1.20      1.86 o 
  -8  -2   7       25.74       23.11      2.40 o 
  -7  -2   7       25.58       20.88      3.86 o 
  -6  -2   7       37.02       41.53      2.60 o 
  -5  -2   7       17.25       19.67      1.78 o 
  -4  -2   7       37.04       37.32      1.64 o 
  -3  -2   7       22.69       26.41      1.24 o 
  -2  -2   7      108.55      113.37      2.82 o 
  -1  -2   7       10.87       11.40      0.97 o 
   0  -2   7       23.71       28.14      1.24 o 
   1  -2   7       82.34       82.13      2.99 o 
   2  -2   7       17.22       17.70      1.32 o 
   3  -2   7        0.12        1.13      0.77 o 
   4  -2   7        1.58        0.84      0.96 o 
   5  -2   7       13.89       12.40      1.52 o 
   6  -2   7       12.17        9.65      1.39 o 
   7  -2   7        7.88        8.67      2.22 o 
  -8  -1   7       15.82       13.20      1.71 o 
  -7  -1   7        1.46        1.59      1.08 o 
  -6  -1   7      163.44      168.75      3.54 o 
  -5  -1   7      188.88      195.01      2.90 o 
  -4  -1   7        0.10        1.06      0.74 o 
  -3  -1   7       20.66       18.29      1.28 o 
  -2  -1   7      169.39      179.47      3.21 o 
  -1  -1   7       40.51       39.19      1.09 o 
   0  -1   7       21.35       25.25      1.31 o 
   1  -1   7        4.36        4.24      0.81 o 
   2  -1   7      119.48      110.57      5.52 o 
   3  -1   7       22.07       18.51      1.27 o 
   4  -1   7        5.64        6.13      1.25 o 
   5  -1   7       62.91       62.84      1.72 o 
   6  -1   7       11.70       10.39      1.24 o 
   7  -1   7        0.34        1.57      1.16 o 
   8  -1   7        8.78        9.73      1.41 o 
  -8   0   7       19.79       25.52      4.45 o 
  -7   0   7        0.04        1.13      0.85 o 
  -6   0   7       17.18       19.63      2.39 o 
  -5   0   7      101.64       99.64      2.08 o 
  -4   0   7      612.85      638.65     13.49 o 
  -3   0   7       27.77       26.05      1.32 o 
  -2   0   7      101.42      114.09      2.22 o 
  -1   0   7      249.97      283.64      5.07 o 
   0   0   7       42.91       45.07      1.36 o 
   1   0   7        0.50        1.77      0.60 o 
   2   0   7      147.65      138.94      2.42 o 
   3   0   7       47.42       43.81      1.90 o 
   4   0   7        7.87        9.26      0.97 o 
   5   0   7        0.24        0.53      0.71 o 
   6   0   7       11.84       12.38      1.66 o 
   7   0   7        8.19        6.12      1.16 o 
   8   0   7        0.13        1.43      0.85 o 
   9   0   7        0.57        2.58      1.10 o 
  -8   1   7        0.04        1.27      0.98 o 
  -7   1   7        1.42        2.16      0.81 o 
  -6   1   7        7.29        8.96      1.41 o 
  -5   1   7       34.62       32.70      1.80 o 
  -4   1   7      267.08      267.27      5.84 o 
  -3   1   7      195.54      192.96      4.30 o 
  -2   1   7       10.06        8.61      0.87 o 
  -1   1   7      252.33      268.48      1.92 o 
   0   1   7      536.57      647.18      4.04 o 
   1   1   7        0.96        0.73      0.41 o 
   2   1   7        0.82        0.59      0.35 o 
   3   1   7       68.00       73.64      1.97 o 
   4   1   7        9.06       12.21      1.18 o 
   5   1   7        2.75        2.21      0.92 o 
   6   1   7        7.60        6.20      1.14 o 
   7   1   7       23.62       26.66      2.07 o 
   8   1   7        7.21        8.45      2.38 o 
   9   1   7        1.36        2.21      1.10 o 
  -7   2   7        1.45        2.37      1.08 o 
  -6   2   7        0.14        0.83      0.73 o 
  -5   2   7       20.78       21.56      2.18 o 
  -4   2   7        7.28        7.53      0.94 o 
  -3   2   7       16.25       15.48      1.21 o 
  -2   2   7       16.01       16.00      0.97 o 
  -1   2   7       31.38       24.61      0.82 o 
   0   2   7       92.85       84.00      3.02 o 
   1   2   7      196.96      209.57      9.98 o 
   2   2   7       59.74       60.46      1.29 o 
   3   2   7       78.96       79.15      1.39 o 
   4   2   7      405.43      462.83      5.87 o 
   5   2   7       38.37       38.44      1.26 o 
   6   2   7       35.45       35.01      1.55 o 
   7   2   7       83.40       91.30      3.32 o 
   8   2   7        9.52       10.70      1.89 o 
   9   2   7        0.61        0.72      1.15 o 
  10   2   7        0.89        1.60      1.37 o 
  -7   3   7        0.59        1.23      1.14 o 
  -6   3   7        7.77        7.57      1.35 o 
  -5   3   7       14.41       14.58      2.04 o 
  -4   3   7       25.29       24.51      0.87 o 
  -3   3   7       10.51       12.26      1.40 o 
  -2   3   7       11.09       11.09      0.99 o 
  -1   3   7      108.30       98.28      2.16 o 
   0   3   7        2.52        4.00      0.89 o 
   1   3   7       29.55       32.70      1.53 o 
   2   3   7      230.78      238.16      5.79 o 
   3   3   7       87.02       91.98      2.21 o 
   4   3   7      219.10      214.51      4.16 o 
   5   3   7        3.45        4.40      1.67 o 
   6   3   7        1.22        1.41      0.59 o 
   7   3   7      227.43      243.83      8.81 o 
   8   3   7      132.76      140.57      5.37 o 
   9   3   7        5.33        4.76      1.95 o 
  10   3   7        1.68        3.54      2.18 o 
  -6   4   7       11.01       13.58      2.47 o 
  -5   4   7       36.09       28.77      1.46 o 
  -4   4   7        0.32        1.05      1.20 o 
  -3   4   7        0.17       -0.30      0.52 o 
  -2   4   7       28.78       27.24      1.43 o 
  -1   4   7        0.32        0.10      0.24 o 
   0   4   7       11.24        9.27      1.20 o 
   1   4   7        2.87        1.74      0.82 o 
   2   4   7      155.90      145.60      2.97 o 
   3   4   7       71.79       73.05      2.24 o 
   4   4   7       39.98       42.32      1.79 o 
   5   4   7        0.43        1.08      1.19 o 
   6   4   7       12.13       14.30      1.46 o 
   7   4   7       11.98       12.05      1.38 o 
   8   4   7       85.14       94.11      2.97 o 
   9   4   7        3.97        6.85      2.25 o 
  10   4   7        0.00        1.99      0.92 o 
  -5   5   7       14.76       13.56      2.03 o 
  -4   5   7        2.04        2.63      0.91 o 
  -3   5   7        0.11        1.08      0.73 o 
  -2   5   7        1.41        1.70      0.66 o 
  -1   5   7       10.52       10.94      1.11 o 
   0   5   7       68.34       73.95      3.98 o 
   1   5   7        0.21        1.02      1.02 o 
   2   5   7        3.08        3.30      1.13 o 
   3   5   7       10.79       10.97      1.03 o 
   4   5   7        0.06        1.18      0.85 o 
   5   5   7       11.09        8.94      1.43 o 
   6   5   7        4.79        4.73      1.28 o 
   7   5   7        0.01        0.80      0.84 o 
   8   5   7        4.59        2.98      0.55 o 
   9   5   7        2.65        1.58      1.35 o 
  10   5   7        6.39        5.93      1.62 o 
  -3   6   7        1.58        1.13      0.67 o 
  -2   6   7       23.31       21.54      1.85 o 
  -1   6   7       11.83       10.26      0.79 o 
   0   6   7       12.38       14.47      1.28 o 
   1   6   7       47.84       46.16      1.36 o 
   2   6   7       43.47       42.44      1.52 o 
   3   6   7       55.14       52.02      1.43 o 
   4   6   7       54.25       58.50      2.03 o 
   5   6   7       19.48       20.98      1.44 o 
   6   6   7        1.64        2.74      1.48 o 
   7   6   7       16.78       19.37      2.08 o 
   8   6   7       11.65       11.80      1.54 o 
   9   6   7        2.00        2.35      1.86 o 
  10   6   7        4.05        3.67      1.43 o 
  -2   7   7        3.44        5.12      1.72 o 
  -1   7   7        3.32        4.03      1.49 o 
   0   7   7       15.83       13.86      0.98 o 
   1   7   7        6.18        5.71      0.84 o 
   2   7   7       20.76       20.52      1.00 o 
   3   7   7      116.94      123.92      4.54 o 
   4   7   7      107.12      101.52      5.14 o 
   5   7   7       10.76       11.14      1.06 o 
   6   7   7        3.48        3.41      0.82 o 
   7   7   7       14.69       12.72      1.58 o 
   8   7   7        0.10        1.53      0.50 o 
   9   7   7        0.16        1.07      1.28 o 
  10   7   7        1.33        3.11      1.39 o 
  -2   8   7        2.30        3.95      1.48 o 
  -1   8   7        9.39        7.41      1.91 o 
   0   8   7        3.15        4.37      2.22 o 
   1   8   7       10.17       11.54      2.48 o 
   2   8   7       11.65       11.26      1.12 o 
   3   8   7       10.80        9.67      1.07 o 
   4   8   7        6.81        7.88      1.12 o 
   5   8   7       25.19       24.71      2.06 o 
   6   8   7        1.30        0.66      0.61 o 
   7   8   7       15.00       15.30      1.55 o 
   8   8   7        9.44        7.31      1.01 o 
   9   8   7        0.71        1.67      0.87 o 
  -1   9   7        0.04        0.68      1.23 o 
   0   9   7        2.01        5.22      2.26 o 
   1   9   7        2.53        3.79      2.28 o 
   2   9   7        3.77        5.63      2.43 o 
   3   9   7        0.30        1.22      1.75 o 
   4   9   7        9.04       10.53      3.98 o 
   5   9   7        1.37        1.30      0.63 o 
   6   9   7       24.66       17.21      2.98 o 
   7   9   7        0.42        1.24      0.45 o 
   8   9   7        2.69        2.60      0.81 o 
   9   9   7        1.27        2.54      0.88 o 
   1  10   7        0.24        0.44      1.31 o 
   2  10   7        2.29        2.84      1.54 o 
   3  10   7        0.06        1.23      1.69 o 
   4  10   7        0.20        1.98      1.75 o 
   5  10   7        0.76        1.05      1.68 o 
   6  10   7        1.97        1.04      1.64 o 
   7  10   7        2.83        2.26      2.16 o 
   8  10   7        0.59        1.19      0.54 o 
  -6  -7   8        1.03        0.82      0.95 o 
  -5  -7   8        2.22        2.64      1.09 o 
  -4  -7   8        0.68        1.19      0.69 o 
  -3  -7   8        0.03        0.47      0.98 o 
  -2  -7   8        3.50        2.37      1.21 o 
  -1  -7   8        2.41        1.50      1.32 o 
   0  -7   8        1.21        1.52      1.22 o 
   1  -7   8        0.21        3.33      1.46 o 
  -7  -6   8        0.24        1.31      0.54 o 
  -6  -6   8        4.02        5.17      0.95 o 
  -5  -6   8        0.80        1.21      0.62 o 
  -4  -6   8        1.63        1.48      1.19 o 
  -3  -6   8       18.91       14.96      2.59 o 
  -2  -6   8        1.18        1.85      1.21 o 
  -1  -6   8        6.69        5.61      1.27 o 
   0  -6   8       18.54       18.06      2.82 o 
   1  -6   8        0.18        0.16      1.11 o 
   2  -6   8        1.41        1.85      1.12 o 
   3  -6   8        2.15        3.61      1.90 o 
  -7  -5   8        1.43        3.22      1.29 o 
  -6  -5   8        1.58        1.38      0.77 o 
  -5  -5   8       49.27       42.28      3.01 o 
  -4  -5   8       20.18       19.80      2.29 o 
  -3  -5   8        0.45        0.92      0.60 o 
  -2  -5   8       56.41       59.45      1.91 o 
  -1  -5   8        9.70       10.92      1.95 o 
   0  -5   8       20.70       22.91      2.46 o 
   1  -5   8        2.86        4.15      1.09 o 
   2  -5   8       10.01       11.38      1.98 o 
   3  -5   8        1.45        0.92      1.30 o 
   4  -5   8       12.38       13.51      2.35 o 
  -8  -4   8        0.65        1.74      0.94 o 
  -7  -4   8        1.87        1.87      1.79 o 
  -6  -4   8       10.64       12.31      1.64 o 
  -5  -4   8        0.00        1.16      0.53 o 
  -4  -4   8        0.69        0.95      0.82 o 
  -3  -4   8        6.91        6.12      0.94 o 
  -2  -4   8      135.08      126.74      2.62 o 
  -1  -4   8      625.25      674.44      5.68 o 
   0  -4   8       38.64       34.07      1.53 o 
   1  -4   8        5.26        5.75      0.80 o 
   2  -4   8        0.12        1.19      0.88 o 
   3  -4   8        4.11        4.51      1.47 o 
   4  -4   8        0.02        2.81      1.17 o 
   5  -4   8        0.61        0.72      1.56 o 
  -8  -3   8        0.00        1.28      1.02 o 
  -7  -3   8        0.00        1.10      0.91 o 
  -6  -3   8        0.29        0.12      1.41 o 
  -5  -3   8        0.96        2.17      0.68 o 
  -4  -3   8       22.69       19.59      1.67 o 
  -3  -3   8       55.18       58.62      7.08 o 
  -2  -3   8        0.59        2.30      0.77 o 
  -1  -3   8        0.32        0.73      0.84 o 
   0  -3   8       91.31       94.75      3.22 o 
   1  -3   8        4.41        4.79      1.06 o 
   2  -3   8       37.84       36.09      2.09 o 
   3  -3   8      184.09      163.17      4.29 o 
   4  -3   8       21.53       22.39      2.41 o 
   5  -3   8        0.71        1.81      0.98 o 
   6  -3   8        0.53       -0.24      1.06 o 
  -8  -2   8        0.01        1.76      1.12 o 
  -7  -2   8        3.84        2.21      1.00 o 
  -6  -2   8        1.15        0.42      0.86 o 
  -5  -2   8       14.10       13.80      1.13 o 
  -4  -2   8        0.64        2.16      0.85 o 
  -3  -2   8       10.99       11.67      1.44 o 
  -2  -2   8       60.21       54.22      1.56 o 
  -1  -2   8        3.21        2.60      0.62 o 
   0  -2   8      210.06      223.46      2.50 o 
   1  -2   8      564.21      563.61      5.68 o 
   2  -2   8       74.37       74.37      2.29 o 
   3  -2   8       29.05       22.99      1.29 o 
   4  -2   8       27.54       17.66      1.35 o 
   5  -2   8        0.00        0.76      0.67 o 
   6  -2   8        0.01        0.25      0.85 o 
   7  -2   8        1.24        6.26      2.52 o 
  -8  -1   8       10.12        9.11      2.41 o 
  -7  -1   8       11.57        9.34      2.05 o 
  -6  -1   8       14.35       15.85      2.04 o 
  -5  -1   8       76.17       72.23      1.65 o 
  -4  -1   8       38.69       35.02      1.67 o 
  -3  -1   8       11.87       10.21      0.99 o 
  -2  -1   8       40.38       40.47      1.42 o 
  -1  -1   8       38.30       34.69      1.38 o 
   0  -1   8       32.31       33.20      1.26 o 
   1  -1   8        0.16       -0.06      0.64 o 
   2  -1   8        2.11        1.88      0.75 o 
   3  -1   8        2.75        2.12      0.73 o 
   4  -1   8        1.28        0.05      0.86 o 
   5  -1   8       42.03       35.42      1.44 o 
   6  -1   8        6.49        4.97      0.81 o 
   7  -1   8        0.00        1.09      1.12 o 
   8  -1   8        4.61        7.18      1.63 o 
  -8   0   8        6.32        6.90      1.51 o 
  -7   0   8       15.43       16.64      1.94 o 
  -6   0   8        4.12        3.83      1.23 o 
  -5   0   8      301.27      313.15      4.48 o 
  -4   0   8      171.38      174.05      2.95 o 
  -3   0   8       31.49       31.96      1.25 o 
  -2   0   8        1.16        1.73      0.58 o 
  -1   0   8        2.91        1.82      0.48 o 
   0   0   8       91.29       90.33      1.84 o 
   1   0   8        0.26        1.18      0.55 o 
   2   0   8        1.03        1.69      0.62 o 
   3   0   8       20.16       21.30      1.90 o 
   4   0   8        4.19        5.47      0.88 o 
   5   0   8       21.12       19.98      1.65 o 
   6   0   8        0.08        0.65      0.76 o 
   7   0   8        0.16        0.84      0.44 o 
   8   0   8       10.39       11.00      2.18 o 
  -7   1   8       26.75       26.58      2.61 o 
  -6   1   8        7.28        8.08      1.50 o 
  -5   1   8       95.37       94.61      4.08 o 
  -4   1   8      224.90      233.19      3.55 o 
  -3   1   8      247.31      258.69      5.57 o 
  -2   1   8      115.33      116.54      2.99 o 
  -1   1   8      559.64      574.02      5.86 o 
   0   1   8       64.91       70.10      1.23 o 
   1   1   8      155.45      145.89      2.09 o 
   2   1   8       12.39       12.89      0.96 o 
   3   1   8        4.04        3.09      0.51 o 
   4   1   8        0.15        1.29      0.83 o 
   5   1   8        5.65        6.50      1.03 o 
   6   1   8        1.83        2.99      0.92 o 
   7   1   8       16.74       16.84      1.95 o 
   8   1   8       12.96       10.86      2.17 o 
   9   1   8        3.90        5.65      2.33 o 
  -7   2   8        1.15        0.59      0.87 o 
  -6   2   8        8.27        9.64      1.49 o 
  -5   2   8        0.00        1.40      0.83 o 
  -4   2   8       15.89       15.64      1.32 o 
  -3   2   8       86.88       93.16      2.96 o 
  -2   2   8      236.49      239.18      2.84 o 
  -1   2   8        9.46       10.34      0.57 o 
   0   2   8       59.53       58.39      3.18 o 
   1   2   8      180.12      198.10      2.16 o 
   2   2   8       65.69       68.98      3.66 o 
   3   2   8       12.51       15.06      1.15 o 
   4   2   8        3.96        4.68      0.89 o 
   5   2   8       24.70       26.34      1.84 o 
   6   2   8        3.52        2.64      0.97 o 
   7   2   8        0.03        0.76      0.71 o 
   8   2   8        4.65        4.38      3.08 o 
   9   2   8        8.12        8.54      1.74 o 
  -6   3   8        0.66        1.28      0.96 o 
  -5   3   8        0.00        2.12      1.22 o 
  -4   3   8        0.02       -0.15      0.52 o 
  -3   3   8       21.77       20.82      1.18 o 
  -2   3   8      109.52      106.52      2.63 o 
  -1   3   8       50.18       47.16      2.04 o 
   0   3   8       11.98       12.71      1.18 o 
   1   3   8       42.88       44.18      2.03 o 
   2   3   8       35.94       44.40      1.17 o 
   3   3   8      115.20      123.50      1.73 o 
   4   3   8        0.08        1.53      0.64 o 
   5   3   8        7.15        9.08      1.16 o 
   6   3   8       11.00       10.60      1.27 o 
   7   3   8       97.51      101.87      1.93 o 
   8   3   8        1.60        1.87      1.39 o 
   9   3   8        4.58        9.05      1.86 o 
  10   3   8        0.07        0.60      1.14 o 
  -5   4   8        6.87        6.54      1.75 o 
  -4   4   8        3.56        2.78      2.03 o 
  -3   4   8        0.10        0.95      0.74 o 
  -2   4   8        4.34        4.25      1.23 o 
  -1   4   8       34.04       33.10      0.87 o 
   0   4   8      108.47      106.40      3.64 o 
   1   4   8       53.53       52.23      2.14 o 
   2   4   8       25.15       25.58      1.68 o 
   3   4   8       19.14       18.04      0.59 o 
   4   4   8        9.93        9.72      0.92 o 
   5   4   8       60.94       65.09      3.85 o 
   6   4   8       88.23       96.96      2.45 o 
   7   4   8       29.79       33.45      1.72 o 
   8   4   8       14.00       14.82      1.55 o 
   9   4   8        8.61       11.71      3.25 o 
  10   4   8        0.00        2.15      1.26 o 
  -5   5   8        5.88        5.47      1.53 o 
  -4   5   8        4.73        6.48      1.54 o 
  -3   5   8        6.24        4.40      0.92 o 
  -2   5   8       24.78       21.60      1.96 o 
  -1   5   8        5.45        4.71      1.10 o 
   0   5   8       12.49       15.33      1.99 o 
   1   5   8       11.57       11.37      1.53 o 
   2   5   8       27.61       25.08      0.59 o 
   3   5   8        9.82       10.51      1.58 o 
   4   5   8      118.18      126.57      2.28 o 
   5   5   8       72.12       71.04      2.28 o 
   6   5   8       25.96       26.07      1.31 o 
   7   5   8        3.44        3.45      0.70 o 
   8   5   8        1.84        2.50      0.70 o 
   9   5   8       69.84       63.12      3.45 o 
  10   5   8       13.74       11.16      1.98 o 
  -3   6   8       14.03        9.79      1.07 o 
  -2   6   8        1.55        2.52      0.84 o 
  -1   6   8        0.13        2.75      2.47 o 
   0   6   8        0.20        0.30      0.92 o 
   1   6   8        0.12       -0.12      1.62 o 
   2   6   8       33.85       35.33      1.38 o 
   3   6   8        0.39        0.70      0.74 o 
   4   6   8       72.55       83.43      2.10 o 
   5   6   8       15.24       17.28      1.39 o 
   6   6   8       26.36       26.62      1.77 o 
   7   6   8        1.36        2.81      1.02 o 
   8   6   8        0.60        1.27      1.22 o 
   9   6   8        0.50        1.26      0.98 o 
  10   6   8        9.28        7.15      1.45 o 
  -2   7   8        6.22        4.97      1.64 o 
  -1   7   8        3.19        2.17      0.65 o 
   0   7   8        0.54        1.08      0.70 o 
   1   7   8       23.03       24.48      1.97 o 
   2   7   8        3.28        3.75      1.12 o 
   3   7   8       29.35       23.41      1.61 o 
   4   7   8        7.80        6.60      0.87 o 
   5   7   8        0.77        0.54      0.53 o 
   6   7   8        6.88        6.32      0.91 o 
   7   7   8        3.43        3.49      0.68 o 
   8   7   8        3.21        3.11      0.86 o 
   9   7   8        0.60        3.32      0.93 o 
  10   7   8        3.45        1.11      1.22 o 
  -2   8   8        0.57        1.66      1.09 o 
  -1   8   8        5.20        6.82      2.06 o 
   0   8   8       14.50       12.85      2.48 o 
   1   8   8       18.68       13.97      3.25 o 
   2   8   8        7.66        7.85      1.40 o 
   3   8   8        0.22        0.73      0.99 o 
   4   8   8       21.25       23.16      2.23 o 
   5   8   8       16.81       10.47      1.46 o 
   6   8   8        2.27        1.71      0.84 o 
   7   8   8        2.93        4.00      1.18 o 
   8   8   8        0.46        1.19      0.61 o 
   9   8   8        0.73        1.03      0.57 o 
  -1   9   8        1.20        3.19      1.59 o 
   0   9   8        5.10        4.95      2.13 o 
   1   9   8        1.66        1.60      2.20 o 
   2   9   8        7.09       11.87      2.54 o 
   3   9   8        1.34        2.03      1.91 o 
   4   9   8        1.49        1.78      0.98 o 
   5   9   8       45.77       45.69      2.63 o 
   6   9   8       27.49       20.56      3.93 o 
   7   9   8        0.10        0.66      0.55 o 
   8   9   8        0.74        0.55      0.63 o 
   9   9   8        1.38        1.78      1.32 o 
   1  10   8        3.38        3.37      1.94 o 
   2  10   8        0.16        0.38      1.43 o 
   3  10   8        0.66        0.54      1.66 o 
   4  10   8        1.35        1.91      1.82 o 
   5  10   8        8.14       10.07      2.41 o 
   6  10   8        1.01        1.80      2.27 o 
   7  10   8        0.49        0.05      1.57 o 
  -4  -7   9        2.47        1.54      1.05 o 
  -3  -7   9        1.56        2.18      1.13 o 
  -2  -7   9       10.40        8.26      2.98 o 
  -1  -7   9        0.01        1.14      1.53 o 
  -6  -6   9        3.68        3.18      0.83 o 
  -5  -6   9        2.07        2.64      0.77 o 
  -4  -6   9        6.77        5.42      1.64 o 
  -3  -6   9        0.33        0.96      0.75 o 
  -2  -6   9        3.23        5.10      1.88 o 
  -1  -6   9        0.98        0.46      1.31 o 
   0  -6   9        3.85        6.47      1.40 o 
   1  -6   9        6.87        7.48      1.81 o 
   2  -6   9        5.59        7.33      1.52 o 
  -7  -5   9        2.98        2.17      1.13 o 
  -6  -5   9        0.56        1.41      0.65 o 
  -5  -5   9        6.70        9.30      2.34 o 
  -4  -5   9        0.22        1.38      0.72 o 
  -3  -5   9       18.54       20.50      1.51 o 
  -2  -5   9        0.03        0.69      0.60 o 
  -1  -5   9        0.10        1.68      0.97 o 
   0  -5   9        2.33        2.61      0.86 o 
   1  -5   9        0.05        0.09      0.87 o 
   2  -5   9        0.17        0.54      0.90 o 
   3  -5   9        2.76        2.87      1.35 o 
   4  -5   9        2.10        1.43      0.60 o 
  -7  -4   9        8.66        9.86      2.11 o 
  -6  -4   9       20.48       16.07      3.04 o 
  -5  -4   9        4.68        2.93      1.18 o 
  -4  -4   9       13.06       13.99      1.43 o 
  -3  -4   9        1.09        1.46      0.72 o 
  -2  -4   9        1.97        1.00      0.76 o 
  -1  -4   9       19.49       18.58      1.32 o 
   0  -4   9        2.86        3.69      0.73 o 
   1  -4   9        0.18        1.27      0.57 o 
   2  -4   9       16.97       16.75      2.47 o 
   3  -4   9        0.07        0.89      0.97 o 
   4  -4   9        2.56        2.16      1.01 o 
   5  -4   9        0.25        0.34      0.69 o 
  -7  -3   9        6.53        7.63      1.49 o 
  -6  -3   9        1.86        4.08      1.08 o 
  -5  -3   9       11.71       10.79      1.23 o 
  -4  -3   9       13.14       10.90      1.15 o 
  -3  -3   9      197.80      182.10      2.88 o 
  -2  -3   9       40.16       42.37      1.57 o 
  -1  -3   9       79.55       72.97      2.55 o 
   0  -3   9       41.42       38.19      1.60 o 
   1  -3   9       10.00        9.12      1.20 o 
   2  -3   9        6.75        6.01      0.83 o 
   3  -3   9        2.20        1.88      0.66 o 
   4  -3   9        1.86        2.59      2.32 o 
   5  -3   9        0.52        0.40      1.01 o 
   6  -3   9        4.04        5.74      1.63 o 
  -7  -2   9        5.35        4.33      1.35 o 
  -6  -2   9        4.62        5.76      1.31 o 
  -5  -2   9        0.35       -0.44      0.58 o 
  -4  -2   9       13.21       14.50      1.42 o 
  -3  -2   9       27.07       21.51      1.28 o 
  -2  -2   9        0.02        0.82      0.76 o 
  -1  -2   9       21.52       19.44      1.49 o 
   0  -2   9      351.08      351.11      7.53 o 
   1  -2   9     1143.04     1245.81     19.08 o 
   2  -2   9       70.95       65.47      1.97 o 
   3  -2   9       63.23       58.45      1.97 o 
   4  -2   9        5.57        4.48      0.90 o 
   5  -2   9        1.61        1.05      0.74 o 
   6  -2   9        0.34        1.23      0.70 o 
   7  -2   9        0.17        0.37      1.59 o 
  -7  -1   9        0.32        1.24      0.72 o 
  -6  -1   9       10.95       11.53      1.53 o 
  -5  -1   9        0.50        0.73      0.50 o 
  -4  -1   9        1.58        1.13      0.62 o 
  -3  -1   9       27.89       28.59      1.17 o 
  -2  -1   9        0.05        0.84      0.46 o 
  -1  -1   9        0.00        0.76      0.51 o 
   0  -1   9       52.68       47.75      2.05 o 
   1  -1   9       18.24       18.42      0.92 o 
   2  -1   9       26.84       29.78      1.43 o 
   3  -1   9      105.50      112.06      2.20 o 
   4  -1   9       40.79       42.33      3.09 o 
   5  -1   9      118.58      103.52      3.35 o 
   6  -1   9       23.79       25.98      1.73 o 
   7  -1   9        0.66        0.33      0.95 o 
  -7   0   9        0.02        0.91      1.08 o 
  -6   0   9        0.01        0.65      0.72 o 
  -5   0   9        6.73        5.08      1.38 o 
  -4   0   9        2.40        2.30      0.70 o 
  -3   0   9        4.11        4.06      1.28 o 
  -2   0   9        4.23        4.18      0.52 o 
  -1   0   9        3.46        3.35      0.65 o 
   0   0   9        5.41        7.80      0.81 o 
   1   0   9        8.60       11.83      1.42 o 
   2   0   9      241.48      252.11      3.14 o 
   3   0   9       82.50       78.21      2.36 o 
   4   0   9        0.08        1.69      0.80 o 
   5   0   9       12.20        8.94      1.31 o 
   6   0   9        3.91        4.36      0.92 o 
   7   0   9       23.26       21.55      1.98 o 
   8   0   9        2.42        2.49      1.18 o 
  -7   1   9       30.75       24.61      7.97 o 
  -6   1   9       31.74       39.16      4.73 o 
  -5   1   9       18.92       17.05      1.96 o 
  -4   1   9      115.67      121.11      1.74 o 
  -3   1   9       78.93       71.75      1.62 o 
  -2   1   9        7.70        6.70      0.80 o 
  -1   1   9       10.41        8.09      0.57 o 
   0   1   9       40.57       35.37      0.97 o 
   1   1   9       17.09       15.56      0.68 o 
   2   1   9        3.11        3.57      0.62 o 
   3   1   9        3.77        4.12      0.70 o 
   4   1   9       71.91       67.42      2.18 o 
   5   1   9        0.78        1.23      0.78 o 
   6   1   9       22.66       24.66      1.49 o 
   7   1   9       10.13       11.71      1.39 o 
   8   1   9        0.09        2.46      0.79 o 
   9   1   9        3.68        5.26      1.13 o 
  -7   2   9       24.54       28.57      2.51 o 
  -6   2   9        5.66        7.40      2.12 o 
  -5   2   9        7.22        6.59      1.46 o 
  -4   2   9       59.47       61.92      1.94 o 
  -3   2   9      519.49      551.55      9.76 o 
  -2   2   9      200.63      206.60      4.51 o 
  -1   2   9       51.35       48.36      0.87 o 
   0   2   9      114.02      129.43      3.99 o 
   1   2   9       25.58       21.51      1.11 o 
   2   2   9        2.52        1.86      0.42 o 
   3   2   9        0.73        0.89      0.85 o 
   4   2   9       13.11       11.93      0.97 o 
   5   2   9        0.01        1.17      0.76 o 
   6   2   9       19.26       22.65      1.99 o 
   7   2   9        5.20        6.31      1.33 o 
   8   2   9        2.29        2.99      1.18 o 
   9   2   9        0.09        0.98      0.91 o 
  -6   3   9        0.21        0.25      1.30 o 
  -4   3   9       12.13       14.14      2.73 o 
  -3   3   9      331.30      346.70      3.67 o 
  -2   3   9      205.17      202.42      4.02 o 
  -1   3   9       66.52       68.17      2.54 o 
   0   3   9      383.66      411.39      4.34 o 
   1   3   9      392.29      424.81     11.78 o 
   2   3   9        6.56       10.08      1.60 o 
   3   3   9       90.97       92.50      2.42 o 
   4   3   9        0.04        0.97      0.72 o 
   5   3   9       12.04       13.45      1.40 o 
   6   3   9        1.38        1.82      0.61 o 
   7   3   9        2.70        3.46      0.85 o 
   8   3   9       10.81       10.38      1.28 o 
   9   3   9        0.02        1.70      0.85 o 
  -5   4   9        0.90        0.94      1.32 o 
  -4   4   9        0.15        2.42      2.25 o 
  -3   4   9        2.35        3.17      1.63 o 
  -2   4   9       22.34       20.11      1.95 o 
  -1   4   9       18.26       20.32      2.23 o 
   0   4   9       22.73       19.85      2.20 o 
   1   4   9       42.90       48.22      1.84 o 
   2   4   9       36.46       37.27      1.50 o 
   3   4   9        0.79        0.39      0.69 o 
   4   4   9        0.23       -0.05      0.62 o 
   5   4   9       47.12       48.02      1.71 o 
   6   4   9       12.94       12.80      1.29 o 
   7   4   9        0.56        2.18      0.96 o 
   8   4   9        7.85        6.77      1.28 o 
   9   4   9        3.20        3.01      1.23 o 
  10   4   9        0.00        1.35      0.96 o 
  -5   5   9        0.56        1.88      1.19 o 
  -4   5   9        3.60        3.29      1.71 o 
  -3   5   9        1.72        1.53      1.08 o 
  -2   5   9        6.41        6.76      1.46 o 
  -1   5   9        0.93        0.79      0.68 o 
   0   5   9        9.66        9.40      1.25 o 
   1   5   9       51.42       58.06      2.78 o 
   2   5   9       51.53       50.41      2.66 o 
   3   5   9        5.92        5.97      0.83 o 
   4   5   9       11.61       12.19      1.31 o 
   5   5   9      103.75      111.55      2.91 o 
   6   5   9        0.71        1.46      0.65 o 
   7   5   9        4.17        5.59      1.20 o 
   8   5   9       57.06       58.51      2.15 o 
   9   5   9       58.31       56.70      3.99 o 
  10   5   9        2.51        1.58      1.33 o 
  -3   6   9        4.24        4.85      1.27 o 
  -2   6   9        1.69        1.68      0.69 o 
  -1   6   9        1.13        0.46      0.94 o 
   0   6   9        2.92        2.48      0.95 o 
   1   6   9       10.39        9.30      1.85 o 
   2   6   9        8.23        5.32      0.99 o 
   3   6   9        6.06        5.09      1.42 o 
   4   6   9        0.18        0.96      0.57 o 
   5   6   9        4.05        3.94      0.81 o 
   6   6   9        1.15        3.13      0.89 o 
   7   6   9        0.44        1.33      0.69 o 
   8   6   9        3.96        4.04      0.99 o 
   9   6   9       32.91       36.78      3.06 o 
  10   6   9        8.82        7.70      1.53 o 
  -1   7   9        0.04        1.80      0.86 o 
   0   7   9       13.81        9.47      1.38 o 
   1   7   9        1.52        2.36      1.14 o 
   2   7   9       11.93       12.91      1.52 o 
   3   7   9        0.21        0.90      0.83 o 
   4   7   9       13.87       21.48      2.52 o 
   5   7   9        0.08        0.49      0.57 o 
   6   7   9       23.02       24.31      1.36 o 
   7   7   9        6.88        7.57      1.11 o 
   8   7   9        2.10        1.63      0.81 o 
   9   7   9        4.92        4.01      1.04 o 
  -2   8   9        2.85        3.60      1.25 o 
  -1   8   9        2.94        2.88      1.92 o 
   0   8   9       10.47        8.24      3.23 o 
   1   8   9        4.54        3.18      0.81 o 
   2   8   9        1.56        2.62      1.07 o 
   3   8   9        3.83        4.66      1.37 o 
   4   8   9       39.87       39.79      3.18 o 
   5   8   9        8.55        8.21      1.51 o 
   6   8   9        6.36        6.93      1.46 o 
   7   8   9        0.86        0.22      0.97 o 
   8   8   9       10.65        6.95      1.92 o 
   9   8   9        1.14        0.39      0.60 o 
   0   9   9        0.67        0.43      1.55 o 
   2   9   9        1.60        2.27      1.66 o 
   3   9   9        5.76        5.44      1.78 o 
   4   9   9       17.81       18.35      1.85 o 
   5   9   9       37.99       33.45      2.60 o 
   6   9   9        6.37        5.87      2.87 o 
   7   9   9        0.44        1.85      0.92 o 
   8   9   9        6.65        2.67      1.05 o 
   2  10   9        5.08        4.29      2.26 o 
   3  10   9        4.86        7.56      2.62 o 
   7  10   9        0.76        1.79      1.01 o 
  -5  -6  10        0.07        1.41      0.78 o 
  -4  -6  10        0.34        0.66      0.66 o 
  -3  -6  10        0.04        1.76      0.65 o 
  -2  -6  10        5.34        7.53      3.15 o 
  -1  -6  10        3.19        2.48      0.96 o 
   0  -6  10        4.98        5.38      1.19 o 
   1  -6  10       40.25       54.16      3.04 o 
  -6  -5  10        0.66        1.28      0.75 o 
  -5  -5  10        8.76        5.81      0.98 o 
  -4  -5  10        0.25        2.84      0.97 o 
  -3  -5  10        2.81        2.47      0.69 o 
  -2  -5  10        4.35        5.15      1.66 o 
  -1  -5  10        0.01        0.31      1.00 o 
   0  -5  10        3.84        4.89      1.21 o 
   1  -5  10        3.77        3.64      1.23 o 
   2  -5  10        4.50        4.77      1.34 o 
   3  -5  10        3.00        2.48      1.46 o 
  -6  -4  10        1.26        1.18      0.84 o 
  -5  -4  10        1.35        2.73      0.85 o 
  -4  -4  10        4.32        3.80      0.69 o 
  -3  -4  10        3.46        4.37      1.17 o 
  -2  -4  10        5.90        7.18      1.00 o 
  -1  -4  10        9.94       10.65      1.14 o 
   0  -4  10        6.65        7.58      0.97 o 
   1  -4  10       28.36       30.03      2.69 o 
   2  -4  10        0.30        0.17      0.61 o 
   3  -4  10        0.08        0.02      0.88 o 
   4  -4  10        0.18        2.60      0.94 o 
  -7  -3  10        2.05        1.45      1.05 o 
  -6  -3  10        6.04        6.95      1.81 o 
  -5  -3  10        3.90        4.02      0.89 o 
  -4  -3  10       36.11       30.06      1.36 o 
  -3  -3  10        0.08       -0.31      0.76 o 
  -2  -3  10        2.64        2.42      0.73 o 
  -1  -3  10        9.31        8.82      0.96 o 
   0  -3  10        5.48        6.67      0.97 o 
   1  -3  10       20.08       17.68      1.54 o 
   2  -3  10        7.11        8.07      1.15 o 
   3  -3  10        0.05        1.09      0.99 o 
   4  -3  10        2.09        2.84      2.59 o 
   5  -3  10       11.86        7.44      1.83 o 
  -7  -2  10        0.00        2.08      0.72 o 
  -6  -2  10        4.94        5.36      1.27 o 
  -5  -2  10        1.94        1.91      0.67 o 
  -4  -2  10        1.60        1.86      0.76 o 
  -3  -2  10       65.54       60.03      2.08 o 
  -2  -2  10       43.44       42.80      1.44 o 
  -1  -2  10       12.10       10.82      1.32 o 
   0  -2  10      338.73      339.33      8.18 o 
   1  -2  10        1.45       -0.28      0.96 o 
   2  -2  10        0.61        1.79      1.11 o 
   3  -2  10        0.19        0.80      0.58 o 
   4  -2  10        0.18        0.62      0.75 o 
   5  -2  10        0.14        1.21      0.59 o 
   6  -2  10        0.00        0.60      0.80 o 
  -7  -1  10        2.83        1.10      0.95 o 
  -6  -1  10        5.87        6.63      1.34 o 
  -5  -1  10        0.07        0.41      0.44 o 
  -4  -1  10        0.39        0.25      0.55 o 
  -3  -1  10       84.92       76.97      1.79 o 
  -2  -1  10       27.52       26.68      1.51 o 
  -1  -1  10      199.74      175.85      4.22 o 
   0  -1  10       24.37       19.93      1.68 o 
   1  -1  10      390.06      395.24      8.40 o 
   2  -1  10      103.76       99.96      2.65 o 
   3  -1  10        0.28        1.27      0.76 o 
   4  -1  10       28.97       21.71      1.57 o 
   5  -1  10        0.79        0.98      0.57 o 
   6  -1  10        0.20        1.24      0.84 o 
   7  -1  10        0.10        0.89      0.99 o 
  -7   0  10        1.61        1.42      0.70 o 
  -6   0  10        1.31        0.86      1.04 o 
  -5   0  10       12.02       12.73      1.97 o 
  -4   0  10        1.62        2.06      0.70 o 
  -3   0  10        2.14        2.10      0.81 o 
  -2   0  10       30.80       29.04      2.04 o 
  -1   0  10        0.15        0.45      0.41 o 
   0   0  10        3.65        3.03      0.55 o 
   1   0  10      118.35      109.56      2.98 o 
   2   0  10      150.84      147.96      6.83 o 
   3   0  10      342.38      351.36      5.88 o 
   4   0  10      111.01      112.26      2.40 o 
   5   0  10      102.97       97.92      7.01 o 
   6   0  10        0.91        1.45      0.79 o 
   7   0  10        0.12       -0.16      0.80 o 
   8   0  10        3.31        3.76      1.06 o 
  -6   1  10        1.57        2.24      2.12 o 
  -5   1  10        3.36        4.85      2.08 o 
  -4   1  10        8.34        7.28      1.22 o 
  -3   1  10       33.51       32.99      1.28 o 
  -2   1  10        0.80        1.35      0.62 o 
  -1   1  10      138.00      132.93      3.10 o 
   0   1  10        3.45        5.56      0.99 o 
   1   1  10       53.14       46.02      2.04 o 
   2   1  10        9.68       10.09      1.21 o 
   3   1  10       38.35       36.77      1.49 o 
   4   1  10        5.22        6.06      1.12 o 
   5   1  10       52.44       57.37      2.30 o 
   6   1  10        2.64        3.18      0.71 o 
   7   1  10        5.26        3.55      0.78 o 
   8   1  10        0.71        2.35      1.19 o 
  -6   2  10        2.58        4.43      1.76 o 
  -5   2  10        9.32        9.50      2.31 o 
  -4   2  10       81.70       83.51      2.97 o 
  -3   2  10       88.60       90.53      2.10 o 
  -2   2  10        5.87        7.09      1.80 o 
  -1   2  10       10.34       11.19      1.79 o 
   0   2  10        0.03        1.04      0.68 o 
   1   2  10       43.58       38.16      0.99 o 
   2   2  10        0.12        0.71      0.64 o 
   3   2  10       23.00       20.75      1.10 o 
   4   2  10       62.65       66.78      1.84 o 
   5   2  10        9.48       11.92      1.27 o 
   6   2  10       25.33       24.41      1.51 o 
   7   2  10        0.39        1.92      0.87 o 
   8   2  10        0.53        2.59      1.34 o 
   9   2  10       18.90       19.11      2.15 o 
  -6   3  10        2.45        3.10      1.39 o 
  -5   3  10       17.11       24.43      3.10 o 
  -4   3  10        2.57        0.08      1.45 o 
  -3   3  10        0.58        1.46      0.48 o 
  -2   3  10       74.17       77.39      2.05 o 
  -1   3  10      185.17      186.02      3.77 o 
   0   3  10      101.64      111.05      3.60 o 
   1   3  10       17.45       14.26      2.95 o 
   2   3  10        7.11        8.77      1.61 o 
   3   3  10        0.43        3.82      1.89 o 
   4   3  10        0.05        2.17      2.13 o 
   5   3  10        5.94        8.54      1.08 o 
   6   3  10       33.48       31.91      1.73 o 
   7   3  10        0.45        1.77      0.90 o 
   8   3  10        1.87        2.42      0.94 o 
   9   3  10        4.89        6.24      1.44 o 
  -5   4  10       12.81       15.78      3.26 o 
  -4   4  10       16.48       19.34      2.43 o 
  -3   4  10       13.38       11.72      1.57 o 
  -2   4  10       34.05       35.60      1.51 o 
  -1   4  10      105.63      112.55      2.81 o 
   0   4  10       58.91       60.01      3.94 o 
   1   4  10       49.77       52.19      2.24 o 
   2   4  10       27.03       28.50      2.80 o 
   3   4  10       25.12       23.61      2.58 o 
   4   4  10        6.15        5.07      0.59 o 
   5   4  10       46.16       48.18      1.55 o 
   6   4  10        5.27        5.47      0.91 o 
   7   4  10        5.74        5.62      1.06 o 
   8   4  10        4.73        4.74      1.08 o 
   9   4  10        2.11        2.32      0.90 o 
  -4   5  10        1.08        1.34      1.81 o 
  -3   5  10        0.01        1.77      0.81 o 
  -2   5  10       11.98       13.22      1.85 o 
  -1   5  10      106.06      106.49      4.43 o 
   0   5  10      138.36      148.92      6.56 o 
   1   5  10       37.00       33.39      2.89 o 
   2   5  10      147.62      159.06      3.85 o 
   3   5  10        9.96        9.47      1.52 o 
   4   5  10       36.62       41.80      2.58 o 
   5   5  10        5.55        6.97      1.12 o 
   6   5  10        3.17        3.57      0.98 o 
   7   5  10        0.08        0.65      0.66 o 
   8   5  10       31.09       30.76      1.94 o 
   9   5  10       15.07       13.03      1.74 o 
  -3   6  10        3.96        6.54      1.57 o 
  -2   6  10        0.49        1.34      1.85 o 
  -1   6  10        0.47        1.70      0.97 o 
   0   6  10        2.21        2.26      0.94 o 
   1   6  10       54.96       57.48      3.01 o 
   2   6  10        6.77        5.69      1.35 o 
   3   6  10        1.42        1.46      1.04 o 
   4   6  10       10.60       11.42      1.71 o 
   5   6  10        0.38        1.49      1.20 o 
   6   6  10        0.02        1.32      0.74 o 
   7   6  10       16.94       15.39      1.56 o 
   8   6  10        8.43       10.12      1.33 o 
   9   6  10        4.26        2.30      1.28 o 
  -2   7  10        0.32        1.18      0.74 o 
  -1   7  10        1.34        1.68      0.70 o 
   0   7  10        0.41       -0.22      1.38 o 
   1   7  10        3.19        1.45      0.96 o 
   2   7  10        8.53        8.76      1.55 o 
   3   7  10       53.74       53.39      2.15 o 
   4   7  10        9.21        6.36      2.06 o 
   5   7  10        7.34        9.41      1.37 o 
   6   7  10        9.44        9.32      1.23 o 
   7   7  10       15.36       16.77      2.10 o 
   8   7  10        0.03        1.17      0.95 o 
   9   7  10        5.08        5.94      1.68 o 
   0   8  10        2.37        1.82      1.15 o 
   1   8  10        3.83        4.26      0.94 o 
   2   8  10        0.01        1.79      0.93 o 
   3   8  10        7.93        9.42      1.46 o 
   4   8  10        8.43        6.91      1.26 o 
   5   8  10        0.96        1.48      0.78 o 
   6   8  10        0.07        1.81      1.03 o 
   7   8  10        6.64        4.75      1.78 o 
   8   8  10        0.44        0.79      0.72 o 
   9   8  10        0.14        1.35      0.74 o 
   0   9  10        1.51        3.69      2.58 o 
   1   9  10        0.14        1.43      1.17 o 
   2   9  10        5.15        3.94      1.85 o 
   3   9  10        0.92        0.38      1.29 o 
   4   9  10        0.38        0.36      0.93 o 
   5   9  10        5.87        8.08      1.51 o 
   6   9  10        3.21        3.10      1.01 o 
   7   9  10        1.09        1.98      0.99 o 
   8   9  10        3.61        2.70      0.92 o 
   4  10  10        1.70        3.58      1.90 o 
   5  10  10        0.20        2.13      1.17 o 
   6  10  10        5.91        2.08      1.42 o 
  -2  -6  11       17.50       18.46      2.61 o 
  -5  -5  11        2.10        1.86      1.17 o 
  -4  -5  11        2.81        4.64      1.66 o 
  -3  -5  11        2.97        2.00      1.14 o 
  -2  -5  11        0.62        2.77      1.13 o 
  -1  -5  11        7.29       12.35      2.90 o 
   0  -5  11        0.20        0.95      1.35 o 
   1  -5  11        0.38        1.83      1.26 o 
   2  -5  11        0.15       -0.68      1.00 o 
  -5  -4  11        0.01       -0.16      0.66 o 
  -4  -4  11        7.15        7.43      1.09 o 
  -3  -4  11        0.92        0.25      0.74 o 
  -2  -4  11        1.38        0.59      0.48 o 
  -1  -4  11        0.87        0.85      0.58 o 
   0  -4  11        3.69        4.61      1.38 o 
   1  -4  11       12.48       13.65      2.26 o 
   2  -4  11       18.22       19.42      2.57 o 
   3  -4  11       32.05       38.50      5.33 o 
  -6  -3  11        0.00       -0.62      0.87 o 
  -5  -3  11        0.48       -0.66      0.66 o 
  -4  -3  11        0.17        0.51      0.52 o 
  -3  -3  11        0.54        0.30      0.72 o 
  -2  -3  11        0.27        1.13      0.59 o 
  -1  -3  11       14.79       13.36      1.26 o 
   0  -3  11       28.35       30.02      1.66 o 
   1  -3  11        9.37        9.65      1.26 o 
   2  -3  11        2.53        2.55      0.53 o 
   3  -3  11        0.09        2.04      0.99 o 
   4  -3  11        1.80        2.01      0.89 o 
   5  -3  11        0.27        0.92      0.78 o 
  -6  -2  11       27.80       35.92      5.91 o 
  -5  -2  11        0.00        0.82      0.83 o 
  -4  -2  11        0.56        1.54      1.44 o 
  -3  -2  11       10.91        8.76      1.30 o 
  -2  -2  11        1.06        0.89      0.53 o 
  -1  -2  11        0.46        0.74      0.52 o 
   0  -2  11       20.72       19.45      1.08 o 
   1  -2  11        0.90        0.70      0.61 o 
   2  -2  11        1.60        3.15      0.97 o 
   3  -2  11       25.89       26.87      2.52 o 
   4  -2  11        0.86        1.01      0.60 o 
   5  -2  11       11.06        7.88      2.00 o 
   6  -2  11        0.41        1.27      0.90 o 
  -6  -1  11        6.72        8.22      2.38 o 
  -5  -1  11        0.37        1.23      1.61 o 
  -4  -1  11        3.20        3.66      0.98 o 
  -3  -1  11       15.73       16.26      1.68 o 
  -2  -1  11      132.03      115.79      3.53 o 
  -1  -1  11        4.98        5.40      0.77 o 
   0  -1  11       83.66       71.53      3.03 o 
   1  -1  11        2.47        1.11      0.67 o 
   2  -1  11        2.90        1.88      0.72 o 
   3  -1  11        7.92        9.52      1.32 o 
   4  -1  11       37.30       39.94      2.76 o 
   5  -1  11        0.89        1.20      0.63 o 
   6  -1  11        0.46        1.71      0.63 o 
   7  -1  11        2.87        2.40      0.77 o 
  -5   0  11        4.07        6.75      2.23 o 
  -4   0  11        0.01        1.46      0.94 o 
  -3   0  11       13.98       16.59      2.19 o 
  -2   0  11       20.35       20.12      1.35 o 
  -1   0  11       58.81       56.96      2.66 o 
   0   0  11        2.50        3.09      0.73 o 
   1   0  11       36.44       37.39      1.95 o 
   2   0  11      560.69      609.92     12.64 o 
   3   0  11       24.26       19.98      1.74 o 
   4   0  11       83.49       78.00      1.99 o 
   5   0  11        7.49        8.87      1.10 o 
   6   0  11        0.74        0.78      0.93 o 
   7   0  11        0.55        0.91      0.53 o 
  -5   1  11        0.90        0.71      1.76 o 
  -4   1  11       22.50       22.67      1.29 o 
  -3   1  11        3.27        4.75      1.07 o 
  -2   1  11        0.12       -0.08      0.63 o 
  -1   1  11       54.39       46.88      3.51 o 
   0   1  11        3.40        2.67      0.63 o 
   1   1  11      101.63       85.68      3.89 o 
   2   1  11      100.20       94.87      3.86 o 
   3   1  11      146.37      150.29      8.41 o 
   4   1  11      104.40      107.23      2.31 o 
   5   1  11        0.64        1.42      0.69 o 
   6   1  11       21.60       18.08      1.60 o 
   7   1  11        1.25        2.13      0.75 o 
   8   1  11        0.47        0.77      0.74 o 
  -6   2  11        0.08        0.99      1.54 o 
  -5   2  11        1.02        4.44      2.18 o 
  -4   2  11        3.18        3.39      2.44 o 
  -3   2  11       44.20       49.09      1.85 o 
  -2   2  11        9.75       10.45      1.54 o 
  -1   2  11        5.21        5.51      1.25 o 
   0   2  11       11.11       10.51      1.96 o 
   1   2  11       23.69       21.74      2.40 o 
   2   2  11        0.92        2.81      1.30 o 
   3   2  11      114.65      114.35      2.32 o 
   4   2  11       11.41       10.50      1.44 o 
   5   2  11       95.06       92.66      3.40 o 
   6   2  11       46.40       49.76      2.05 o 
   7   2  11       27.83       28.75      2.68 o 
   8   2  11        4.39        3.63      0.75 o 
  -5   3  11       32.76       39.41      6.13 o 
  -4   3  11        1.25        0.99      1.59 o 
  -3   3  11       10.65       10.39      1.47 o 
  -2   3  11        0.60        1.77      0.89 o 
  -1   3  11       15.31       15.33      1.79 o 
   0   3  11        6.52        6.51      1.35 o 
   1   3  11      118.66      119.90      3.88 o 
   2   3  11        5.13        4.04      1.50 o 
   3   3  11        6.78        6.23      2.33 o 
   4   3  11        0.26        0.56      1.04 o 
   5   3  11       98.51      106.06      2.13 o 
   6   3  11        2.73        2.05      0.69 o 
   7   3  11        4.95        6.26      1.77 o 
   8   3  11        0.13        1.66      0.93 o 
   9   3  11        0.00        1.48      1.23 o 
  -4   4  11        4.82        5.65      1.76 o 
  -3   4  11       54.67       62.19      3.92 o 
  -2   4  11      154.95      164.79      2.91 o 
  -1   4  11       94.95      101.66      3.96 o 
   0   4  11        9.87       11.22      1.80 o 
   1   4  11        0.20       -0.53      1.31 o 
   2   4  11        0.66        1.95      0.85 o 
   3   4  11       22.82       21.79      2.24 o 
   4   4  11        5.55        6.78      1.95 o 
   5   4  11        1.46        1.00      0.65 o 
   6   4  11       17.64       16.09      1.28 o 
   7   4  11        8.64       10.52      1.08 o 
   8   4  11       13.44       12.14      1.45 o 
   9   4  11        0.29        0.78      1.30 o 
  -4   5  11        0.13        4.51      1.77 o 
  -3   5  11        0.02        1.36      0.79 o 
  -2   5  11       35.31       36.56      2.05 o 
  -1   5  11        0.12        1.20      0.81 o 
   0   5  11       21.25       21.85      2.15 o 
   1   5  11      163.92      168.51      3.82 o 
   2   5  11       85.46       91.59      2.96 o 
   3   5  11        9.16        8.19      1.62 o 
   4   5  11        0.02       -0.56      1.32 o 
   5   5  11        0.15        0.31      1.08 o 
   6   5  11        3.50        2.76      1.10 o 
   7   5  11        0.00        1.06      0.67 o 
   8   5  11       13.72       12.06      2.24 o 
   9   5  11        4.84        2.90      1.06 o 
  -3   6  11        1.06        1.23      1.44 o 
  -2   6  11       19.78       23.32      4.75 o 
  -1   6  11       10.24        9.00      1.35 o 
   0   6  11        5.15        4.55      1.48 o 
   1   6  11        2.62        3.65      1.10 o 
   2   6  11       18.69       18.71      1.97 o 
   3   6  11       10.18        9.70      1.58 o 
   4   6  11        3.95        5.48      1.37 o 
   5   6  11        0.24        0.23      1.23 o 
   6   6  11       14.24       12.79      1.77 o 
   7   6  11       17.96       15.81      2.76 o 
   8   6  11        1.02        2.24      1.41 o 
   9   6  11        2.26        1.73      0.51 o 
  -2   7  11        0.17        0.80      0.92 o 
  -1   7  11        0.00        0.22      0.81 o 
   0   7  11        1.15        1.63      0.82 o 
   1   7  11        8.76        7.25      1.45 o 
   2   7  11       68.28       76.51      4.10 o 
   3   7  11       32.70       32.50      3.18 o 
   4   7  11       14.88       16.27      2.45 o 
   5   7  11        0.02        1.41      0.98 o 
   6   7  11       31.35       28.25      2.36 o 
   7   7  11        0.58       -0.66      1.05 o 
   8   7  11        0.47        0.27      1.38 o 
   9   7  11        3.42        2.39      0.82 o 
  -1   8  11        0.45        1.38      1.29 o 
   0   8  11        0.32        0.76      1.25 o 
   1   8  11        0.05        0.48      0.67 o 
   2   8  11        0.00        0.99      0.83 o 
   3   8  11       18.30       17.74      1.88 o 
   4   8  11        0.54        1.46      0.98 o 
   5   8  11        4.21        4.95      1.35 o 
   6   8  11        1.26        1.22      0.94 o 
   7   8  11        0.02       -0.80      1.03 o 
   8   8  11        1.41        2.82      0.79 o 
   1   9  11        0.33        0.52      0.89 o 
   2   9  11        1.47        3.13      1.49 o 
   3   9  11        1.28        1.64      0.74 o 
   4   9  11        1.87        1.95      0.74 o 
   5   9  11       22.17       20.58      2.27 o 
   6   9  11        0.54        0.73      0.96 o 
   7   9  11        1.48        0.98      1.06 o 
  -3  -5  12        0.57        1.57      1.04 o 
  -2  -5  12       30.74       35.58      2.67 o 
  -1  -5  12        0.00        0.65      0.92 o 
   0  -5  12        0.00        1.72      0.74 o 
  -4  -4  12        1.48        2.55      0.83 o 
  -3  -4  12        5.01        5.15      0.96 o 
  -2  -4  12        4.88        6.99      1.32 o 
  -1  -4  12        2.77        3.15      2.02 o 
   0  -4  12        2.53        2.00      1.11 o 
   1  -4  12        0.35        1.62      1.12 o 
   2  -4  12       37.67       53.89      7.55 o 
  -5  -3  12        2.05        2.65      1.58 o 
  -4  -3  12       14.92       10.58      2.11 o 
  -3  -3  12        1.40        1.13      0.46 o 
  -2  -3  12        0.12        0.86      0.43 o 
  -1  -3  12        1.87        1.73      0.95 o 
   0  -3  12        0.58        1.27      1.00 o 
   1  -3  12        0.16        0.86      0.38 o 
   2  -3  12        2.29        2.63      1.06 o 
   3  -3  12        1.53        2.62      1.98 o 
   4  -3  12        3.45        3.44      1.37 o 
  -5  -2  12        6.16        7.14      2.40 o 
  -4  -2  12        1.42        1.53      0.84 o 
  -3  -2  12        4.89        5.05      0.95 o 
  -2  -2  12        0.09        0.31      0.74 o 
  -1  -2  12        2.03        2.83      1.09 o 
   0  -2  12        8.68        7.23      0.97 o 
   1  -2  12        2.87        3.99      0.94 o 
   2  -2  12        7.40        7.27      1.09 o 
   3  -2  12        2.96        3.97      0.99 o 
   4  -2  12        1.43        1.91      0.68 o 
   5  -2  12        8.66        9.24      1.73 o 
  -5  -1  12        7.01        4.67      1.46 o 
  -4  -1  12        0.25        2.15      0.91 o 
  -3  -1  12        5.88        1.78      0.91 o 
  -2  -1  12        6.81        5.04      1.03 o 
  -1  -1  12        6.20        8.79      1.68 o 
   0  -1  12        4.70        3.66      1.43 o 
   1  -1  12       20.24       17.87      1.15 o 
   2  -1  12        2.22        2.60      0.94 o 
   3  -1  12       13.67       11.97      1.46 o 
   4  -1  12        2.98        3.23      1.00 o 
   5  -1  12        6.55        5.57      1.32 o 
   6  -1  12        0.15        0.79      0.57 o 
  -5   0  12        1.66        4.42      1.81 o 
  -4   0  12        3.00        3.34      0.58 o 
  -3   0  12       10.89        9.86      1.57 o 
  -2   0  12       27.25       23.48      2.32 o 
  -1   0  12       47.78       45.02      1.95 o 
   0   0  12        0.28        0.89      1.29 o 
   1   0  12       78.59       75.91      3.45 o 
   2   0  12       56.76       55.99      1.77 o 
   3   0  12        0.16        0.23      0.54 o 
   4   0  12        0.02        1.18      0.66 o 
   5   0  12        3.26        3.69      1.09 o 
   6   0  12        0.27        0.83      0.73 o 
   7   0  12        4.33        4.48      1.20 o 
  -5   1  12        0.00        1.16      1.81 o 
  -4   1  12        0.12        0.22      1.72 o 
  -3   1  12        0.03        0.80      0.78 o 
  -2   1  12       40.85       40.86      2.80 o 
  -1   1  12       37.31       38.33      2.54 o 
   0   1  12      110.81      104.44      2.58 o 
   1   1  12      158.14      162.76      5.49 o 
   2   1  12      321.45      322.47     13.59 o 
   3   1  12       10.96       11.50      1.10 o 
   4   1  12        0.40        1.18      0.67 o 
   5   1  12        8.10        7.32      1.06 o 
   6   1  12       16.96       15.06      1.68 o 
   7   1  12        0.50        1.14      0.97 o 
  -5   2  12        0.00        1.24      1.71 o 
  -4   2  12        0.01        3.41      2.18 o 
  -3   2  12        5.63        9.07      1.44 o 
  -2   2  12        0.68       -0.21      0.97 o 
  -1   2  12        0.24        1.18      0.92 o 
   0   2  12        1.34        2.94      1.05 o 
   1   2  12        1.34        1.61      0.90 o 
   2   2  12       29.42       31.63      3.13 o 
   3   2  12       17.27       17.42      3.12 o 
   4   2  12      120.49      120.81      3.55 o 
   5   2  12       64.91       71.72      1.94 o 
   6   2  12      111.94      109.73      2.88 o 
   7   2  12        6.12        6.32      1.05 o 
   8   2  12        0.04        1.15      0.68 o 
  -4   3  12        0.00        0.99      2.09 o 
  -3   3  12        3.46        3.31      1.21 o 
  -2   3  12        1.98        3.22      1.58 o 
  -1   3  12        5.05        4.69      1.19 o 
   0   3  12        0.59        1.22      0.88 o 
   1   3  12        5.04        3.30      1.51 o 
   2   3  12        1.02        1.56      1.21 o 
   3   3  12       68.55       68.91      2.40 o 
   4   3  12        2.79        3.60      1.27 o 
   5   3  12        1.89        3.72      1.28 o 
   6   3  12       23.24       23.45      2.29 o 
   7   3  12        0.00        1.81      0.61 o 
   8   3  12        0.33        0.63      1.57 o 
  -4   4  12        5.16        5.91      1.99 o 
  -3   4  12       29.65       28.57      5.39 o 
  -2   4  12       29.20       27.12      2.48 o 
  -1   4  12       38.65       47.17      4.84 o 
   0   4  12       11.55       10.79      1.75 o 
   1   4  12        0.28        1.86      1.67 o 
   2   4  12        0.95        2.64      1.05 o 
   3   4  12        0.29        0.43      1.14 o 
   4   4  12        0.69        2.15      1.00 o 
   5   4  12       17.01       15.35      2.31 o 
   6   4  12        0.86        2.40      1.10 o 
   7   4  12       78.18       71.70      4.10 o 
   8   4  12        7.30        8.62      1.69 o 
  -3   5  12        0.02        0.56      1.69 o 
  -2   5  12       32.14       32.77      6.10 o 
  -1   5  12        1.21        1.40      0.79 o 
   0   5  12        2.57        2.15      0.80 o 
   1   5  12       26.70       25.70      2.38 o 
   2   5  12        3.87        4.42      1.51 o 
   3   5  12       24.72       25.72      2.56 o 
   4   5  12       17.74       20.45      2.58 o 
   5   5  12        0.00        1.38      1.61 o 
   6   5  12        3.46        5.69      1.52 o 
   7   5  12       24.17       22.15      2.45 o 
   8   5  12        3.69        4.94      1.51 o 
  -2   6  12       23.70       26.28      5.50 o 
  -1   6  12       23.52       28.69      5.46 o 
   0   6  12       36.21       46.27      6.59 o 
   1   6  12       14.54       15.25      2.28 o 
   2   6  12       32.24       32.43      2.97 o 
   3   6  12        2.94        3.41      0.92 o 
   4   6  12        2.24        3.93      1.23 o 
   5   6  12        7.50        7.79      1.60 o 
   6   6  12        4.43        2.53      1.97 o 
   7   6  12        0.00        0.42      1.04 o 
   8   6  12       13.20       13.69      2.86 o 
  -1   7  12        0.05        2.10      1.03 o 
   0   7  12        2.62        3.24      1.37 o 
   1   7  12        0.55        0.82      0.79 o 
   2   7  12       26.01       30.54      2.31 o 
   3   7  12       44.87       48.36      3.20 o 
   4   7  12        6.34        8.62      1.62 o 
   5   7  12        0.35        1.17      0.82 o 
   6   7  12        0.61        0.03      1.17 o 
   7   7  12        1.26        1.11      1.63 o 
   8   7  12        0.00        0.46      1.06 o 
   0   8  12        5.20        4.74      1.96 o 
   1   8  12        1.26        1.40      0.83 o 
   2   8  12       11.37       11.08      2.95 o 
   3   8  12        0.38        0.36      1.09 o 
   4   8  12       19.76       22.38      2.59 o 
   5   8  12        1.90        1.31      1.14 o 
   6   8  12        5.25        6.67      2.22 o 
   7   8  12        0.04        0.61      1.00 o 
   8   8  12        4.94        5.15      1.33 o 
   2   9  12        0.26        1.78      1.07 o 
   3   9  12        3.34        3.24      1.32 o 
   4   9  12       24.35       21.93      3.31 o 
   5   9  12        8.60        6.34      1.54 o 
   6   9  12        0.87        2.85      1.05 o 
  -2  -4  13        4.05        3.43      1.26 o 
  -1  -4  13       16.62       16.94      4.32 o 
   0  -4  13        3.59        4.63      1.40 o 
   1  -4  13        1.91        0.59      0.97 o 
  -4  -3  13        2.46        3.18      1.68 o 
  -3  -3  13        7.24        7.62      1.46 o 
  -2  -3  13        0.02        1.18      1.03 o 
  -1  -3  13        4.50        4.75      1.19 o 
   0  -3  13        8.42        8.67      1.20 o 
   1  -3  13        1.48        3.06      2.06 o 
   2  -3  13        7.65        6.95      1.60 o 
   3  -3  13        0.01        0.89      0.66 o 
  -4  -2  13        0.01        0.59      0.80 o 
  -3  -2  13        0.02        1.07      0.95 o 
  -2  -2  13        0.01        1.20      1.78 o 
  -1  -2  13        5.97        8.24      2.36 o 
   0  -2  13        3.85        7.37      1.80 o 
   1  -2  13        0.13        1.60      0.62 o 
   2  -2  13        0.95        0.71      0.62 o 
   3  -2  13        6.92        6.17      0.98 o 
   4  -2  13       30.76       36.10      4.61 o 
  -5  -1  13        1.22        2.35      1.71 o 
  -4  -1  13        2.26        1.57      1.58 o 
  -3  -1  13        1.37        0.83      0.98 o 
  -2  -1  13        1.29        3.22      2.32 o 
  -1  -1  13        5.27        7.95      1.25 o 
   0  -1  13        2.76        4.38      1.37 o 
   1  -1  13        7.78        7.51      1.50 o 
   2  -1  13        5.40        5.70      1.58 o 
   3  -1  13        0.76        1.78      0.66 o 
   4  -1  13        0.06        0.72      0.64 o 
   5  -1  13        1.44        1.88      0.66 o 
  -5   0  13       52.84       61.63      3.55 o 
  -4   0  13        0.08        1.39      0.94 o 
  -3   0  13        2.72        3.34      1.34 o 
  -2   0  13        3.03        2.68      1.14 o 
  -1   0  13       23.15       22.41      2.29 o 
   0   0  13        0.01        1.91      1.30 o 
   1   0  13        0.35        1.18      1.01 o 
   2   0  13        2.74        3.74      1.27 o 
   3   0  13        0.00        0.88      1.57 o 
   4   0  13       12.28       14.07      1.73 o 
   5   0  13        0.09        1.59      0.68 o 
   6   0  13        7.32        7.43      1.38 o 
  -4   1  13        0.51        1.52      1.72 o 
  -3   1  13        1.28        1.71      1.13 o 
  -2   1  13        2.74        3.80      1.25 o 
  -1   1  13        7.35        5.83      2.25 o 
   0   1  13        8.44        9.73      1.57 o 
   1   1  13       33.15       28.43      2.17 o 
   2   1  13        0.46        1.44      1.13 o 
   3   1  13       23.46       21.22      1.83 o 
   4   1  13        0.51       -0.30      1.18 o 
   5   1  13        0.03        0.46      0.97 o 
   6   1  13        0.59        2.02      1.79 o 
   7   1  13        2.29        2.21      0.55 o 
  -4   2  13       15.94       11.51      2.18 o 
  -3   2  13        7.39        8.71      1.73 o 
  -2   2  13        0.57        0.59      0.62 o 
  -1   2  13       41.21       45.95      2.04 o 
   0   2  13       19.20       16.97      2.34 o 
   1   2  13       10.65       10.32      1.66 o 
   2   2  13        0.09        1.87      1.46 o 
   3   2  13       62.63       60.81      4.91 o 
   4   2  13       10.75       14.37      1.88 o 
   5   2  13       31.64       26.20      3.17 o 
   6   2  13        0.01        2.48      0.84 o 
   7   2  13        1.12        3.28      2.33 o 
  -4   3  13        1.80        5.27      1.61 o 
  -3   3  13        2.17        0.62      1.14 o 
  -2   3  13        0.14        0.87      0.85 o 
  -1   3  13        0.07        1.64      0.80 o 
   0   3  13       11.51       12.78      1.43 o 
   1   3  13       17.96       17.76      1.77 o 
   2   3  13       56.19       55.63      2.53 o 
   3   3  13      166.36      185.62      4.46 o 
   4   3  13       95.28       97.95      3.78 o 
   5   3  13        5.43        5.35      3.24 o 
   6   3  13        0.00        2.76      1.37 o 
   7   3  13        3.32        4.18      0.97 o 
   8   3  13        0.77        1.54      0.82 o 
  -3   4  13        0.05        0.41      1.60 o 
  -2   4  13        5.81        7.69      1.47 o 
  -1   4  13        2.43        3.36      1.21 o 
   0   4  13        5.50        8.13      1.97 o 
   1   4  13        3.71        4.04      1.11 o 
   2   4  13       14.98       18.16      2.31 o 
   3   4  13        2.41        2.49      1.23 o 
   4   4  13       13.14       13.86      2.54 o 
   5   4  13        3.75        4.94      1.12 o 
   6   4  13       24.20       25.45      2.88 o 
   7   4  13       25.50       27.11      2.26 o 
   8   4  13       23.81       17.03      2.35 o 
  -3   5  13        0.02        2.54      1.46 o 
  -2   5  13        0.18        0.88      1.08 o 
  -1   5  13        2.71        3.41      1.57 o 
   0   5  13        3.38        4.36      1.06 o 
   1   5  13        9.38        8.08      1.35 o 
   2   5  13        2.22        4.42      4.59 o 
   3   5  13        3.50        3.16      1.19 o 
   4   5  13        0.03        1.08      1.11 o 
   5   5  13       15.82       23.08      2.68 o 
   6   5  13        7.24       10.59      3.17 o 
   7   5  13        0.50        1.38      1.02 o 
   8   5  13        3.22        2.36      1.04 o 
  -2   6  13       13.62       14.71      3.81 o 
  -1   6  13       47.29       39.86      5.22 o 
   0   6  13       12.91       15.14      1.81 o 
   1   6  13        0.43        0.96      0.74 o 
   2   6  13        1.80        2.21      1.09 o 
   3   6  13        0.53        1.34      0.97 o 
   4   6  13        0.15        2.94      1.37 o 
   5   6  13        0.41        1.22      2.41 o 
   6   6  13        4.47        4.76      1.19 o 
   7   6  13        3.21        6.13      2.56 o 
   8   6  13        1.73        3.12      1.17 o 
   0   7  13       20.53       19.19      2.97 o 
   1   7  13        0.81        2.39      1.18 o 
   2   7  13        3.46        3.22      1.23 o 
   3   7  13       27.90       26.05      2.83 o 
   4   7  13        0.04        0.51      1.36 o 
   5   7  13        1.35        0.83      0.84 o 
   6   7  13        0.79        0.91      1.29 o 
   7   7  13        0.00        0.03      0.83 o 
   1   8  13        1.20        2.46      1.58 o 
   2   8  13        3.82        4.91      1.29 o 
   3   8  13        0.85        0.57      1.37 o 
   4   8  13        7.68        6.24      1.76 o 
   5   8  13        6.80        5.97      1.80 o 
   6   8  13        2.49        3.24      1.59 o 
   7   8  13        2.39        3.05      1.21 o 
   4   9  13       18.16       14.04      2.75 o 
   5   9  13        5.20        8.86      2.20 o 
  -2  -3  14        0.23        0.34      1.00 o 
  -1  -3  14       42.42       51.36      3.38 o 
   0  -3  14        9.51        9.86      1.38 o 
   1  -3  14        1.87        2.36      0.90 o 
  -3  -2  14        3.05        2.92      0.92 o 
  -2  -2  14        1.44        1.27      0.74 o 
  -1  -2  14        4.35        5.58      1.03 o 
   0  -2  14        0.76        1.06      1.25 o 
   1  -2  14        2.33        3.10      0.79 o 
   2  -2  14        5.58        4.10      2.26 o 
   3  -2  14       20.03       21.77      5.62 o 
  -3  -1  14        5.55        4.62      2.40 o 
  -2  -1  14        4.19        4.02      1.27 o 
  -1  -1  14        3.99        4.07      1.32 o 
   0  -1  14        3.67        4.55      1.07 o 
   1  -1  14       29.59       35.24      3.08 o 
   2  -1  14        0.82       -0.40      1.05 o 
   3  -1  14       15.84       17.50      1.68 o 
   4  -1  14        5.67        7.80      1.43 o 
  -4   0  14        0.62        0.57      1.64 o 
  -3   0  14        0.07        0.03      0.82 o 
  -2   0  14        1.15        0.97      0.96 o 
  -1   0  14        3.79        3.10      1.85 o 
   0   0  14        2.49        4.18      1.52 o 
   1   0  14        0.01        0.42      1.05 o 
   2   0  14        3.07        4.13      1.26 o 
   3   0  14        4.50        2.76      1.46 o 
   4   0  14        0.09        2.89      1.36 o 
   5   0  14        1.73        2.13      0.88 o 
  -4   1  14        1.01       -1.60      1.60 o 
  -3   1  14        5.30        7.15      1.44 o 
  -2   1  14        6.22        7.22      3.17 o 
  -1   1  14       17.07       15.38      2.06 o 
   0   1  14        1.20        2.81      1.02 o 
   1   1  14        7.04        9.51      2.42 o 
   2   1  14        5.18        4.38      3.65 o 
   3   1  14        0.22        1.14      1.08 o 
   4   1  14        6.11        4.21      1.06 o 
   5   1  14        0.08        2.03      1.42 o 
   6   1  14        3.62        1.64      1.79 o 
  -3   2  14       17.75       20.23      4.28 o 
  -2   2  14        1.56        2.07      1.06 o 
  -1   2  14        6.54        6.01      1.25 o 
   0   2  14       25.53       31.34      7.73 o 
   1   2  14        6.80        7.66      1.40 o 
   2   2  14       20.06       25.06      2.22 o 
   3   2  14       17.75       14.78      2.17 o 
   4   2  14        6.61        8.90      1.71 o 
   5   2  14        7.03        5.34      1.38 o 
   6   2  14        3.41        4.72      2.03 o 
  -3   3  14        0.00        3.56      2.31 o 
  -2   3  14       12.25       15.14      2.18 o 
  -1   3  14        3.50        3.83      1.55 o 
   0   3  14        4.76        6.67      1.08 o 
   1   3  14        3.65        2.84      1.64 o 
   2   3  14        3.64        3.54      1.40 o 
   3   3  14      145.40      163.65      3.51 o 
   4   3  14       10.27        7.47      1.52 o 
   5   3  14        5.32        5.52      1.45 o 
   6   3  14        6.27        6.85      1.22 o 
   7   3  14        0.72        1.45      1.21 o 
  -2   4  14       10.27        8.66      1.79 o 
  -1   4  14        2.02        3.75      1.56 o 
   0   4  14        0.03        1.84      1.22 o 
   1   4  14        8.22        7.27      1.50 o 
   2   4  14        0.84        2.36      1.12 o 
   3   4  14        3.83        6.93      1.63 o 
   4   4  14        1.43        1.91      0.98 o 
   5   4  14        0.74        0.57      0.80 o 
   6   4  14        0.10        1.32      0.92 o 
   7   4  14       36.88       29.62      3.82 o 
  -2   5  14        3.29        5.14      1.12 o 
  -1   5  14        0.63        0.72      1.93 o 
   0   5  14        0.05        1.42      1.03 o 
   1   5  14        0.45        1.24      1.27 o 
   2   5  14        0.35        1.49      1.00 o 
   3   5  14        1.69        1.64      1.91 o 
   4   5  14       34.79       36.77      4.89 o 
   5   5  14       18.05       21.24      2.47 o 
   6   5  14        4.50        3.04      2.93 o 
   7   5  14        0.04        2.56      1.75 o 
  -1   6  14        5.27        2.42      0.71 o 
   0   6  14        8.71        8.93      1.64 o 
   1   6  14        0.76        3.22      1.92 o 
   2   6  14        5.92        7.44      1.20 o 
   3   6  14        1.00        1.84      1.34 o 
   4   6  14        5.01        4.26      1.75 o 
   5   6  14        3.03        2.23      1.02 o 
   6   6  14        0.32       -0.18      1.08 o 
   7   6  14        0.98        1.71      0.82 o 
   1   7  14        0.36        0.66      0.78 o 
   2   7  14       14.67       13.71      2.42 o 
   3   7  14        3.78        1.90      0.78 o 
   4   7  14        0.81        2.22      3.11 o 
   5   7  14        3.65        3.59      1.17 o 
   6   7  14        0.02        0.66      1.33 o 
   7   7  14        0.97        2.13      1.98 o 
   3   8  14        2.13        2.63      1.53 o 
   4   8  14        1.47        1.66      1.62 o 
   5   8  14        0.43        1.90      0.80 o 
   0  -2  15        8.58        8.25      1.73 o 
  -2  -1  15        0.01        1.60      1.18 o 
  -1  -1  15        2.27        2.08      2.16 o 
   0  -1  15        3.56        6.50      1.36 o 
   1  -1  15       13.25       12.36      2.53 o 
   2  -1  15       11.90       13.43      2.20 o 
   3  -1  15        1.56        0.46      0.73 o 
  -2   0  15        2.82        4.01      2.91 o 
  -1   0  15        9.87       10.12      1.95 o 
   0   0  15        0.06        0.83      0.84 o 
   1   0  15        1.78        4.63      1.20 o 
   2   0  15        3.63        3.60      1.22 o 
   3   0  15        0.01        1.50      0.80 o 
   4   0  15        0.04        0.46      1.01 o 
  -2   1  15        0.85        1.43      0.76 o 
  -1   1  15        0.54        1.45      0.92 o 
   0   1  15        3.65        3.74      1.00 o 
   1   1  15        5.71        4.19      1.73 o 
   2   1  15        8.70        9.97      1.94 o 
   3   1  15       11.87       17.60      2.03 o 
   4   1  15        0.24        1.15      1.59 o 
   5   1  15        8.93       18.53      6.69 o 
  -2   2  15        0.06        1.59      0.89 o 
  -1   2  15        1.21        1.58      1.05 o 
   0   2  15       11.10       11.42      2.29 o 
   1   2  15        0.00       -0.72      1.16 o 
   2   2  15        0.13        0.60      1.24 o 
   3   2  15        4.55        4.85      1.58 o 
   4   2  15        0.70        1.15      0.62 o 
   5   2  15        2.89        2.73      0.86 o 
  -2   3  15        0.01        1.38      1.02 o 
  -1   3  15       16.98       22.15      4.27 o 
   0   3  15        4.60        4.46      1.73 o 
   1   3  15       17.69       17.20      2.28 o 
   2   3  15       26.87       24.13      2.37 o 
   3   3  15       24.46       25.30      2.94 o 
   4   3  15        6.63        5.78      2.28 o 
   5   3  15        0.41        1.11      0.97 o 
   6   3  15        0.09        1.11      1.40 o 
  -1   4  15        0.76        2.15      1.27 o 
   0   4  15       10.39       12.28      2.62 o 
   1   4  15       10.95       12.29      2.00 o 
   2   4  15        1.26        1.41      0.93 o 
   3   4  15        3.22        5.84      1.71 o 
   4   4  15        9.85       13.64      1.99 o 
   5   4  15        6.11        5.45      1.54 o 
   6   4  15        3.73        5.88      1.43 o 
  -1   5  15        0.21        1.05      0.81 o 
   0   5  15       11.54       14.09      2.49 o 
   1   5  15        1.27        2.75      1.46 o 
   2   5  15        3.40        6.25      2.75 o 
   3   5  15        7.80        9.33      1.63 o 
   4   5  15        7.49        8.04      1.57 o 
   5   5  15       49.60       54.23      8.25 o 
   6   5  15        1.74        1.85      0.85 o 
   1   6  15        0.04        1.28      0.83 o 
   2   6  15        0.64        0.92      1.69 o 
   3   6  15        0.07        2.45      1.52 o 
   4   6  15        0.00        1.45      0.96 o 
   5   6  15        1.76        2.59      1.23 o 
   6   6  15        0.28        1.08      1.09 o 
   2   7  15        0.38        0.93      1.28 o 
   3   7  15        2.88        2.59      1.05 o 
   4   7  15        0.00        1.84      0.78 o 
   5   7  15        0.14        0.11      1.19 o 
   0   0  16        0.12        2.69      1.68 o 
   1   0  16        4.76        4.53      1.43 o 
   2   0  16        3.07        3.73      1.08 o 
  -1   1  16        1.02        2.29      1.56 o 
   0   1  16        2.44        0.08      1.00 o 
   1   1  16       12.06       13.26      2.35 o 
   2   1  16       11.44       13.91      2.37 o 
   3   1  16        0.09        1.46      1.18 o 
  -1   2  16        2.27        2.92      1.32 o 
   0   2  16        0.52        0.60      1.03 o 
   1   2  16        2.13        3.28      1.13 o 
   2   2  16        3.38        3.75      1.33 o 
   3   2  16        3.62        5.49      1.14 o 
   4   2  16        6.54        6.86      1.30 o 
   0   3  16        0.91        0.38      0.76 o 
   1   3  16        0.37        1.96      1.52 o 
   2   3  16        1.77        1.21      1.14 o 
   3   3  16        0.20        1.23      0.79 o 
   4   3  16        1.26        1.00      1.10 o 
   0   4  16        4.44        1.81      1.33 o 
   1   4  16        4.83        2.83      1.22 o 
   2   4  16        3.04        2.77      1.37 o 
   3   4  16        6.40        6.40      1.56 o 
   4   4  16        0.47        1.30      1.05 o 
   5   4  16        3.50        6.06      1.53 o 
   1   5  16       14.94       14.56      1.98 o 
   2   5  16        2.75        4.15      1.68 o 
   3   5  16        1.16        1.76      2.15 o 
   4   5  16       58.84       60.28      3.20 o 
   5   5  16       19.35       12.57      2.54 o 
   3   6  16        2.28        0.82      1.91 o 
                                                 
